# Supplementary material for: Three-dimensional liquid metal-based neuro-interfaces for human hippocampal organoids
Source: Nat Commun. 2024 May 14;15:4047. doi: 10.1038/s41467-024-48452-5 (PMC11094048; doi:10.1038/s41467-024-48452-5)
Supplement: Supplementary file 11 — Source Data [file 41467_2024_48452_MOESM11_ESM.xlsx]

## Sheet: Figure 2g
Figure 2g	mMPC #3		mMPC #2		mMPC #1
	Displacement	Load	Displacement	Load	Displacement	Load
	(mm)	(N)	(mm)	(N)	(mm)	(N)
	0	0.00527	0	0.01059	0	0.01004
	0	0.00619	1e-05	0.00106	1e-05	0.00923
	8e-05	0.00554	0.00015	0.01319	0.00016	0.00909
	0.00034	0.00403	0.00042	-0.00264	0.00047	0.00899
	0.00074	0.00632	0.00081	0.01609	0.00095	0.01103
	0.00131	0.00769	0.00159	-0.01113	0.00163	0.01009
	0.00218	0.00689	0.00127	0.01443	0.00261	0.01087
	0.00219	0.00857	0.00114	0.0046	0.00394	-5e-05
	0.00192	0.0026	0.00148	0.01289	0.00423	0.00932
	0.00214	0.00795	0.00207	-0.00106	0.00433	0.00786
	0.0027	0.00449	0.00334	0.01034	0.00463	0.01056
	0.00378	0.00965	0.00641	0.00861	0.0053	0.01136
	0.00646	0.00908	0.01094	0.00752	0.00704	0.01466
	0.0109	0.00558	0.0154	0.00693	0.01003	0.01072
	0.01545	0.00309	0.0191	0.00429	0.01334	0.00953
	0.01913	0.00262	0.02213	0.00671	0.01636	0.01024
	0.02198	0.00273	0.02467	0.00512	0.01947	0.00864
	0.02433	0.0065	0.02694	0.00563	0.0226	0.00921
	0.02648	0.0058	0.02902	0.00384	0.02551	0.00787
	0.02852	0.00374	0.031	0.00345	0.02817	0.00891
	0.03054	0.00451	0.03291	0.0042	0.03063	0.0092
	0.03259	0.00429	0.03477	0.01183	0.03293	0.01105
	0.03462	0.00655	0.0367	0.00747	0.03512	0.01036
	0.03666	0.00483	0.03875	0.00844	0.03725	0.00839
	0.03876	0.0062	0.04089	0.00165	0.03936	0.00884
	0.04095	0.00602	0.04301	0.00776	0.04142	0.00944
	0.04319	0.00467	0.04515	0.00399	0.04348	0.0093
	0.04539	0.00506	0.04722	0.00889	0.04557	0.00984
	0.04754	0.00353	0.0492	0.00548	0.04771	0.0108
	0.04966	0.00424	0.0512	0.00496	0.04984	0.0101
	0.05175	0.00565	0.05328	0.00389	0.05187	0.00964
	0.05382	0.00565	0.05538	0.00847	0.05389	0.00925
	0.05589	0.0053	0.05744	0.00811	0.05592	0.00918
	0.05793	0.00487	0.05945	0.00874	0.05796	0.00984
	0.05989	0.0057	0.06148	0.00231	0.06005	0.01006
	0.06179	0.00601	0.06349	0.00578	0.0622	0.01094
	0.0637	0.00364	0.06551	0.00796	0.06436	0.00922
	0.06562	0.00493	0.06754	0.00359	0.0665	0.01047
	0.06767	0.00601	0.06942	0.00776	0.0686	0.01087
	0.06981	0.00548	0.07124	0.00563	0.07078	0.00839
	0.07201	0.00451	0.07319	0.00779	0.07299	0.00954
	0.07418	0.00438	0.07537	0.00388	0.07512	0.00892
	0.07637	0.00576	0.0777	0.00784	0.07715	0.01061
	0.07855	0.00608	0.08004	0.00734	0.07911	0.00938
	0.0807	0.0056	0.08233	0.00869	0.08105	0.01034
	0.08287	0.00488	0.08462	0.00226	0.08301	0.01088
	0.08499	0.00536	0.08681	0.00741	0.08502	0.01074
	0.08712	0.0066	0.08891	0.00268	0.08709	0.0097
	0.08935	0.00536	0.09098	0.00891	0.08925	0.01131
	0.0916	0.00411	0.09305	0.00439	0.09143	0.00713
	0.09381	0.00481	0.09515	0.0095	0.09357	0.01117
	0.09599	0.00477	0.09729	0.00671	0.09568	0.00845
	0.0981	0.00522	0.09946	0.00685	0.09778	0.01155
	0.10008	0.00285	0.10155	0.00619	0.09985	0.01037
	0.10197	0.00586	0.10353	0.00524	0.10198	0.01168
	0.10386	0.00728	0.1055	0.00608	0.10416	0.01061
	0.10579	0.00645	0.10756	0.00622	0.10636	0.0092
	0.10775	0.00547	0.1097	0.00533	0.10859	0.0084
	0.10978	0.0069	0.1118	0.00604	0.11075	0.0092
	0.11194	0.00602	0.11388	0.007	0.11277	0.0103
	0.11414	0.00549	0.11596	0.00854	0.11474	0.01007
	0.11626	0.00269	0.11806	0.00886	0.11674	0.01143
	0.11828	0.005	0.12028	0.00197	0.11871	0.01114
	0.12028	0.00492	0.12243	0.00613	0.12066	0.01066
	0.12228	0.00639	0.12449	0.00509	0.12258	0.00944
	0.12429	0.00961	0.1265	0.00767	0.12452	0.01042
	0.12633	0.00258	0.12854	0.00767	0.12652	0.00941
	0.12843	0.00438	0.13059	0.00797	0.12859	0.00978
	0.13062	0.00678	0.13267	0.00692	0.13069	0.01016
	0.13283	0.00584	0.13477	0.0058	0.13278	0.011
	0.13501	0.00482	0.13691	0.00694	0.13483	0.01111
	0.13721	0.00494	0.13898	0.00831	0.13691	0.01062
	0.13944	0.00541	0.14097	0.00402	0.1391	0.01032
	0.14157	0.00649	0.14298	0.00516	0.14135	0.00861
	0.14356	0.00259	0.14503	0.00729	0.14349	0.00889
	0.1455	0.00698	0.14709	0.00727	0.14557	0.0117
	0.14747	0.00514	0.14915	0.00663	0.14774	0.01115
	0.14946	0.00731	0.15124	0.00557	0.14995	0.01061
	0.15149	0.00611	0.15333	0.00789	0.15214	0.01108
	0.15356	0.00549	0.15543	0.00555	0.15427	0.01082
	0.15569	0.00671	0.15755	0.00613	0.15635	0.00977
	0.15784	0.00542	0.15967	0.00732	0.15844	0.00843
	0.15999	0.00497	0.16179	0.00734	0.16051	0.00976
	0.16213	0.00519	0.16395	0.00735	0.16252	0.01025
	0.16427	0.00493	0.16614	0.0058	0.16448	0.01021
	0.16636	0.00744	0.16837	0.00617	0.16646	0.0097
	0.16847	0.00647	0.17052	0.0068	0.16847	0.01152
	0.17063	0.0026	0.17259	0.00645	0.17053	0.01158
	0.17277	0.00652	0.17467	0.00812	0.17263	0.01114
	0.17489	0.00596	0.17677	0.0055	0.17475	0.00969
	0.17712	0.00637	0.17885	0.00654	0.17687	0.01039
	0.17932	0.00443	0.18088	0.00688	0.17896	0.01202
	0.1814	0.00546	0.18285	0.00706	0.18097	0.01014
	0.18341	0.00708	0.18479	0.00669	0.18308	0.01148
	0.18533	0.00532	0.18679	0.00649	0.18523	0.00823
	0.18721	0.00546	0.18893	0.00722	0.18733	0.01073
	0.18912	0.00541	0.19103	0.00788	0.1894	0.00957
	0.19112	0.00636	0.19308	0.00506	0.19148	0.01165
	0.19318	0.0053	0.19507	0.00723	0.19357	0.00937
	0.19526	0.00422	0.19707	0.00687	0.19565	0.01205
	0.19731	0.00503	0.1991	0.00655	0.19773	0.01118
	0.19932	0.00611	0.20118	0.00601	0.19982	0.01088
	0.20132	0.00602	0.20328	0.00561	0.20183	0.00941
	0.20335	0.00575	0.20539	0.00724	0.20378	0.01026
	0.20546	0.00513	0.20745	0.00706	0.20573	0.01148
	0.20763	0.00624	0.20954	0.00802	0.20785	0.01116
	0.20981	0.0066	0.21171	0.00727	0.21003	0.00998
	0.21194	0.00643	0.21393	0.00491	0.21211	0.01064
	0.21405	0.0063	0.21614	0.00574	0.21415	0.01129
	0.21623	0.00545	0.21832	0.00709	0.21625	0.01003
	0.21843	0.00535	0.2204	0.00645	0.21838	0.0104
	0.22059	0.00441	0.22243	0.00656	0.22056	0.00985
	0.22272	0.00547	0.22441	0.00703	0.22272	0.01141
	0.22485	0.0061	0.22641	0.0088	0.22486	0.01143
	0.22694	0.0061	0.22847	0.00583	0.22703	0.011
	0.229	0.0058	0.23058	0.00599	0.22923	0.01068
	0.23099	0.00523	0.2327	0.00738	0.23141	0.01126
	0.23295	0.00595	0.23483	0.00618	0.23355	0.00964
	0.23496	0.00716	0.237	0.00561	0.23566	0.01016
	0.23698	0.00555	0.23909	0.00597	0.23771	0.00976
	0.23901	0.00572	0.24113	0.00852	0.23977	0.01174
	0.24107	0.00493	0.2432	0.00851	0.24181	0.01078
	0.24316	0.00615	0.24531	0.00639	0.24378	0.01109
	0.24531	0.00691	0.24739	0.00559	0.24569	0.0103
	0.24746	0.00558	0.24943	0.00593	0.24759	0.01097
	0.24962	0.00568	0.25144	0.00636	0.24956	0.01035
	0.25181	0.00634	0.25345	0.00808	0.25172	0.01147
	0.25394	0.00609	0.25564	0.00748	0.25391	0.0089
	0.25605	0.00567	0.25793	0.00664	0.25598	0.01214
	0.25818	0.00455	0.26004	0.00726	0.25799	0.01058
	0.26029	0.00663	0.26201	0.00758	0.25998	0.01085
	0.26238	0.00625	0.26395	0.00651	0.26197	0.00993
	0.26442	0.00508	0.2659	0.00588	0.26402	0.01011
	0.2664	0.00591	0.26782	0.00737	0.26609	0.01088
	0.26831	0.00636	0.26977	0.0072	0.26822	0.01055
	0.27018	0.00758	0.27175	0.00654	0.27034	0.01135
	0.27208	0.00675	0.27374	0.00777	0.27248	0.01165
	0.27412	0.0059	0.27576	0.00828	0.27467	0.01257
	0.27625	0.00659	0.27785	0.00752	0.27691	0.01027
	0.27837	0.00504	0.28005	0.00635	0.27915	0.01046
	0.28045	0.00608	0.28231	0.0063	0.28133	0.01071
	0.28256	0.00531	0.28453	0.0069	0.28345	0.01296
	0.28471	0.00572	0.28668	0.00648	0.28555	0.01076
	0.28689	0.00715	0.28885	0.00709	0.28769	0.01158
	0.28907	0.00647	0.29102	0.00631	0.28982	0.00838
	0.2912	0.00458	0.29317	0.00684	0.29191	0.01174
	0.29329	0.0064	0.29531	0.00752	0.29403	0.01154
	0.29543	0.00694	0.29745	0.00756	0.29616	0.00967
	0.29763	0.00832	0.2996	0.00695	0.29825	0.01136
	0.29983	0.00532	0.30174	0.00654	0.30027	0.01058
	0.30196	0.006	0.30388	0.00715	0.30218	0.0128
	0.30402	0.00682	0.30595	0.00746	0.30408	0.01
	0.30605	0.00617	0.3079	0.00648	0.30607	0.01026
	0.30811	0.00561	0.30977	0.00599	0.30816	0.01062
	0.31019	0.00545	0.31165	0.00707	0.31029	0.01268
	0.31227	0.00548	0.31359	0.00771	0.31246	0.0113
	0.31433	0.00696	0.31562	0.00774	0.31461	0.01124
	0.31633	0.0052	0.31773	0.00645	0.31668	0.01084
	0.31833	0.00606	0.31984	0.00777	0.31868	0.01306
	0.32032	0.00627	0.32193	0.00847	0.32068	0.0097
	0.32238	0.00685	0.32416	0.00712	0.32268	0.01149
	0.32449	0.007	0.3264	0.00676	0.32466	0.00994
	0.3266	0.00608	0.32851	0.00621	0.32665	0.01179
	0.32866	0.00768	0.33055	0.00704	0.32868	0.01185
	0.33071	0.00776	0.33263	0.00726	0.33075	0.01133
	0.33278	0.006	0.3347	0.00679	0.33283	0.01048
	0.3349	0.00569	0.33678	0.00675	0.3349	0.01093
	0.33703	0.00488	0.3389	0.00662	0.33701	0.00992
	0.33914	0.00633	0.34103	0.00693	0.33909	0.011
	0.34128	0.00614	0.34311	0.00764	0.34117	0.01064
	0.34346	0.00564	0.34521	0.006	0.3433	0.01281
	0.34571	0.00625	0.34728	0.00829	0.3455	0.01172
	0.34788	0.00788	0.34938	0.00775	0.3477	0.01043
	0.34992	0.00738	0.35144	0.00702	0.34984	0.0116
	0.3519	0.0056	0.35342	0.00671	0.35195	0.00993
	0.35387	0.00591	0.35538	0.00759	0.35409	0.01238
	0.35587	0.00756	0.35743	0.00834	0.35626	0.00936
	0.35791	0.00717	0.35954	0.00717	0.35839	0.01169
	0.35996	0.0062	0.36172	0.00614	0.36048	0.01223
	0.36205	0.00529	0.36393	0.0066	0.3626	0.01314
	0.36414	0.00686	0.36613	0.00729	0.36474	0.01147
	0.36622	0.00616	0.36826	0.00798	0.36686	0.01104
	0.36832	0.00579	0.37034	0.00788	0.3689	0.0104
	0.37036	0.00516	0.37241	0.00693	0.37087	0.01258
	0.37238	0.00656	0.3745	0.00734	0.37283	0.01056
	0.37447	0.0075	0.37661	0.00745	0.37483	0.01034
	0.37669	0.00757	0.37872	0.00772	0.37687	0.01147
	0.37897	0.00628	0.38086	0.00643	0.37891	0.01152
	0.38124	0.00754	0.383	0.0068	0.38096	0.01232
	0.38343	0.00654	0.38513	0.00734	0.38304	0.01059
	0.38545	0.00748	0.38719	0.00718	0.38515	0.0122
	0.38742	0.00643	0.38914	0.00693	0.38731	0.01175
	0.38947	0.0066	0.39109	0.00838	0.38949	0.0118
	0.39161	0.00647	0.39324	0.00761	0.39158	0.0101
	0.39363	0.00544	0.39536	0.00644	0.39367	0.01155
	0.39555	0.00524	0.39738	0.00594	0.39577	0.01089
	0.39745	0.00657	0.39933	0.00696	0.39788	0.0123
	0.39937	0.00695	0.40128	0.00837	0.39998	0.01102
	0.40138	0.00799	0.40327	0.00766	0.40209	0.01193
	0.40346	0.00637	0.40528	0.00709	0.40419	0.01099
	0.40552	0.00633	0.40736	0.00736	0.40627	0.0119
	0.40756	0.0086	0.40949	0.00703	0.40827	0.0107
	0.40966	0.00766	0.41157	0.00781	0.41025	0.01124
	0.41181	0.00688	0.41364	0.00822	0.41226	0.0116
	0.41398	0.00609	0.41579	0.00673	0.4143	0.01219
	0.41613	0.00696	0.41795	0.00667	0.41636	0.01156
	0.41827	0.0076	0.42008	0.00764	0.41842	0.01115
	0.4204	0.00498	0.42224	0.00733	0.42053	0.01185
	0.4225	0.00614	0.42447	0.00703	0.42265	0.01227
	0.42464	0.00713	0.42671	0.00671	0.42478	0.01096
	0.42685	0.00768	0.42888	0.0076	0.42691	0.01182
	0.42908	0.00702	0.43095	0.00714	0.42907	0.01182
	0.43126	0.00635	0.43293	0.00755	0.43122	0.01249
	0.43337	0.00691	0.43486	0.00692	0.43336	0.0119
	0.4354	0.00814	0.43683	0.0082	0.43553	0.0111
	0.43737	0.00674	0.43885	0.0074	0.43767	0.01104
	0.43926	0.0073	0.44087	0.00724	0.43973	0.01071
	0.44119	0.0073	0.4429	0.00809	0.44179	0.01113
	0.44322	0.00789	0.44498	0.00659	0.44391	0.01115
	0.44531	0.0077	0.44707	0.00845	0.44607	0.0116
	0.44741	0.00624	0.44919	0.00652	0.44821	0.01208
	0.44957	0.00494	0.45137	0.00802	0.45027	0.01214
	0.45167	0.00683	0.45356	0.00654	0.45218	0.01131
	0.45371	0.00616	0.45576	0.00638	0.45407	0.01179
	0.45577	0.00612	0.4579	0.00727	0.45609	0.01178
	0.45785	0.0068	0.46002	0.00807	0.45813	0.01146
	0.45995	0.00869	0.46222	0.00673	0.46013	0.01264
	0.46205	0.00817	0.46434	0.00696	0.46214	0.01151
	0.46413	0.00699	0.46632	0.00827	0.46416	0.01307
	0.46623	0.00697	0.46828	0.00832	0.46621	0.01167
	0.46839	0.00819	0.47027	0.00737	0.46827	0.01146
	0.47055	0.00711	0.47227	0.00757	0.47037	0.01051
	0.47265	0.00684	0.47423	0.00766	0.4725	0.01122
	0.47468	0.00583	0.47615	0.00721	0.47461	0.0117
	0.4767	0.00723	0.47809	0.00805	0.4767	0.01165
	0.47872	0.00778	0.48007	0.00699	0.47885	0.01182
	0.48076	0.00694	0.48215	0.00896	0.48106	0.01225
	0.48279	0.00528	0.48436	0.00723	0.48326	0.01239
	0.48482	0.00687	0.48657	0.00697	0.48545	0.0123
	0.48689	0.00761	0.48875	0.00664	0.48761	0.01081
	0.48898	0.00855	0.4909	0.00804	0.48969	0.0118
	0.49107	0.00739	0.49303	0.00865	0.49172	0.01242
	0.49318	0.00786	0.49514	0.00697	0.49374	0.01234
	0.49532	0.00805	0.49724	0.00719	0.49576	0.01178
	0.49747	0.00828	0.49935	0.00893	0.49784	0.01203
	0.49962	0.00598	0.5015	0.00942	0.49994	0.01229
	0.50181	0.00713	0.50366	0.00748	0.50201	0.01231
	0.50404	0.00658	0.50582	0.00611	0.50409	0.01117
	0.50622	0.00761	0.50797	0.00787	0.50618	0.01163
	0.50831	0.00548	0.51011	0.0076	0.50827	0.0124
	0.51035	0.00772	0.51218	0.00839	0.51035	0.01234
	0.51242	0.00807	0.51415	0.00775	0.51243	0.01204
	0.51452	0.00813	0.51606	0.00716	0.51454	0.01151
	0.51663	0.00758	0.51799	0.0074	0.51668	0.01236
	0.51873	0.00672	0.51998	0.00773	0.51878	0.01177
	0.52075	0.00763	0.52205	0.00829	0.52079	0.01155
	0.5227	0.00918	0.52415	0.00798	0.52283	0.01252
	0.52466	0.00708	0.52623	0.00749	0.52502	0.0123
	0.52665	0.00695	0.52834	0.00898	0.52716	0.01163
	0.52863	0.00747	0.5306	0.00698	0.52921	0.0119
	0.53065	0.00723	0.53276	0.00653	0.5312	0.01188
	0.53268	0.0075	0.53479	0.00859	0.53317	0.01189
	0.53473	0.00548	0.53681	0.00892	0.53511	0.01256
	0.53678	0.00696	0.53885	0.00785	0.53703	0.01187
	0.53885	0.00877	0.54088	0.00742	0.539	0.01239
	0.54099	0.00747	0.54298	0.00828	0.541	0.01167
	0.54314	0.00756	0.54512	0.00759	0.54306	0.0133
	0.5453	0.0072	0.54719	0.00765	0.54513	0.01208
	0.54743	0.00864	0.5493	0.00796	0.54723	0.01156
	0.54957	0.00844	0.5515	0.00812	0.54944	0.01191
	0.55169	0.00675	0.55373	0.0072	0.55165	0.01271
	0.5538	0.0074	0.55585	0.00762	0.5538	0.01205
	0.55591	0.00787	0.55786	0.00701	0.55593	0.01191
	0.55803	0.00727	0.55982	0.00775	0.55804	0.01217
	0.5602	0.00703	0.56179	0.0084	0.56017	0.01304
	0.56232	0.00511	0.56378	0.00924	0.56233	0.01247
	0.56436	0.00787	0.5658	0.00826	0.56454	0.01184
	0.56637	0.00819	0.56787	0.00751	0.56674	0.01273
	0.56839	0.0088	0.56999	0.00778	0.56892	0.01243
	0.57042	0.00762	0.57215	0.00898	0.57106	0.01314
	0.5725	0.00855	0.57432	0.00783	0.57315	0.01219
	0.57456	0.00828	0.57647	0.00762	0.57516	0.01163
	0.57659	0.00769	0.57857	0.00752	0.57709	0.01213
	0.57863	0.00604	0.58064	0.00839	0.57897	0.0121
	0.58073	0.00812	0.58272	0.00791	0.5809	0.01246
	0.58287	0.0081	0.58483	0.00805	0.58294	0.01197
	0.58501	0.00651	0.58696	0.00814	0.58502	0.01285
	0.58719	0.00733	0.58913	0.00838	0.58708	0.01304
	0.58937	0.00712	0.59135	0.00831	0.58915	0.01322
	0.59149	0.0094	0.59351	0.00799	0.59126	0.01198
	0.59356	0.00822	0.59558	0.00807	0.59346	0.01276
	0.59557	0.00707	0.59771	0.00688	0.5956	0.01234
	0.59756	0.00778	0.59974	0.00821	0.59767	0.01207
	0.59958	0.00792	0.60161	0.00782	0.59974	0.01143
	0.60163	0.00785	0.60345	0.00783	0.60183	0.01415
	0.6037	0.00622	0.60534	0.00836	0.60392	0.01425
	0.60575	0.00611	0.6073	0.00933	0.60605	0.01164
	0.60776	0.00706	0.60932	0.00843	0.60817	0.01005
	0.60976	0.0077	0.61134	0.00771	0.61029	0.01196
	0.61179	0.008	0.61337	0.00838	0.61242	0.01292
	0.61383	0.0082	0.61541	0.0084	0.61455	0.01296
	0.61591	0.00967	0.61747	0.0091	0.61666	0.01287
	0.61804	0.00776	0.61962	0.0076	0.61874	0.01202
	0.62016	0.00853	0.62186	0.00871	0.6207	0.01349
	0.62226	0.00696	0.6241	0.0083	0.62262	0.01502
	0.62439	0.00939	0.6263	0.00859	0.62462	0.01301
	0.62652	0.00778	0.62849	0.00789	0.62672	0.01129
	0.62867	0.00953	0.63071	0.0078	0.62883	0.01057
	0.63086	0.0061	0.63289	0.0078	0.63099	0.01306
	0.63301	0.00998	0.63503	0.00876	0.63317	0.0126
	0.63516	0.00694	0.63713	0.00785	0.63534	0.01334
	0.63728	0.00748	0.63919	0.00751	0.63745	0.01139
	0.6394	0.00567	0.64122	0.00718	0.63958	0.01399
	0.64152	0.00769	0.64321	0.00886	0.64173	0.012
	0.64358	0.00996	0.64516	0.00947	0.64387	0.01317
	0.64561	0.00968	0.64711	0.00826	0.64596	0.01245
	0.64763	0.00757	0.64914	0.00894	0.64807	0.01321
	0.64968	0.00888	0.65123	0.00889	0.65019	0.0108
	0.65175	0.00747	0.65332	0.00836	0.65234	0.0134
	0.65384	0.00827	0.65545	0.00815	0.65449	0.01379
	0.65592	0.00684	0.6576	0.00856	0.65658	0.01331
	0.65798	0.00721	0.65974	0.00818	0.65858	0.01111
	0.66002	0.00879	0.66186	0.00898	0.66052	0.0119
	0.66205	0.00817	0.664	0.00803	0.66245	0.01331
	0.66409	0.0084	0.66619	0.00771	0.66439	0.0133
	0.66609	0.00732	0.66831	0.00866	0.66637	0.01247
	0.66812	0.00822	0.67037	0.00907	0.66839	0.01249
	0.6702	0.00996	0.67242	0.00853	0.67043	0.01337
	0.67234	0.00914	0.67445	0.0079	0.67251	0.01287
	0.67449	0.00981	0.67646	0.0082	0.67464	0.01175
	0.67661	0.0059	0.67848	0.00904	0.67676	0.0132
	0.67869	0.0105	0.68046	0.00901	0.67884	0.01091
	0.68077	0.00652	0.68241	0.00758	0.68087	0.01226
	0.68285	0.00991	0.68431	0.009	0.68291	0.01557
	0.68499	0.00584	0.68628	0.00944	0.68502	0.01388
	0.68714	0.00927	0.6884	0.00986	0.68721	0.01194
	0.68923	0.00736	0.69062	0.00835	0.68942	0.01116
	0.69125	0.00861	0.69282	0.00787	0.69162	0.01323
	0.69331	0.00846	0.69495	0.00753	0.69384	0.01172
	0.69538	0.00762	0.69703	0.00919	0.69601	0.01305
	0.69742	0.01127	0.69914	0.00862	0.69813	0.01294
	0.69949	0.00573	0.70126	0.00867	0.70015	0.01331
	0.70162	0.00934	0.7034	0.00819	0.70211	0.01282
	0.70374	0.00808	0.70554	0.00975	0.70403	0.01341
	0.70586	0.00894	0.70771	0.00827	0.70596	0.01386
	0.70796	0.00667	0.70988	0.00851	0.70799	0.01211
	0.71005	0.00859	0.71206	0.00835	0.71009	0.0123
	0.71213	0.00934	0.71422	0.00859	0.7122	0.01099
	0.71424	0.01101	0.7163	0.00796	0.71436	0.01433
	0.71637	0.00509	0.71832	0.00897	0.7165	0.01387
	0.71851	0.00894	0.72036	0.00975	0.71866	0.01522
	0.72067	0.00792	0.72246	0.00936	0.72081	0.01231
	0.72285	0.00838	0.72453	0.00908	0.72298	0.01088
	0.72497	0.00846	0.72653	0.00806	0.72509	0.01237
	0.72701	0.00771	0.72845	0.00823	0.72713	0.0138
	0.72904	0.00889	0.73039	0.00896	0.72919	0.01267
	0.73108	0.00903	0.73245	0.00965	0.73132	0.01339
	0.73312	0.0089	0.73464	0.00907	0.73341	0.0141
	0.73512	0.00866	0.73677	0.00768	0.73544	0.01269
	0.7371	0.00876	0.73883	0.00854	0.73748	0.01202
	0.73907	0.00925	0.74086	0.0096	0.73951	0.01349
	0.74106	0.01066	0.74288	0.00944	0.74151	0.01478
	0.7431	0.00718	0.74492	0.00835	0.74345	0.01082
	0.74518	0.00938	0.747	0.00889	0.7454	0.01286
	0.74725	0.00746	0.74913	0.00943	0.74736	0.01323
	0.74929	0.00787	0.75129	0.01007	0.74938	0.01497
	0.75136	0.0064	0.75346	0.00811	0.75148	0.01372
	0.75347	0.00971	0.75561	0.00883	0.75364	0.01396
	0.75562	0.01122	0.75781	0.00871	0.75583	0.01095
	0.75781	0.00779	0.76006	0.00908	0.75803	0.01363
	0.75999	0.00864	0.76223	0.00843	0.7602	0.01203
	0.76221	0.00982	0.76427	0.00871	0.76236	0.01504
	0.76439	0.0104	0.76622	0.00889	0.76452	0.01279
	0.76655	0.00925	0.76818	0.00942	0.76661	0.01392
	0.76868	0.00694	0.77016	0.00885	0.76871	0.01386
	0.77077	0.00805	0.77219	0.00914	0.77082	0.01263
	0.77285	0.00909	0.77426	0.00861	0.77297	0.0121
	0.77493	0.00707	0.77634	0.00942	0.77511	0.01249
	0.77699	0.00816	0.7784	0.00943	0.77725	0.01412
	0.77901	0.00851	0.78048	0.00964	0.77936	0.01307
	0.78097	0.00811	0.78258	0.00919	0.78139	0.01236
	0.78297	0.01014	0.78463	0.00906	0.78332	0.01382
	0.78498	0.0104	0.78668	0.00939	0.78525	0.01417
	0.78704	0.00878	0.7888	0.00881	0.78721	0.01257
	0.78911	0.00748	0.791	0.00781	0.78926	0.01285
	0.79124	0.00946	0.79324	0.00854	0.79136	0.01143
	0.79339	0.0098	0.79547	0.00912	0.79346	0.01249
	0.79552	0.00733	0.79764	0.00843	0.79556	0.01373
	0.79761	0.00819	0.79971	0.00923	0.79774	0.015
	0.79969	0.01069	0.80178	0.00937	0.79992	0.01348
	0.80175	0.00893	0.80384	0.00977	0.80199	0.0136
	0.80381	0.00806	0.80585	0.00956	0.80401	0.0138
	0.80587	0.00862	0.80782	0.00803	0.80601	0.01403
	0.80792	0.00977	0.80975	0.00983	0.808	0.0134
	0.80997	0.00801	0.81168	0.01011	0.81004	0.01398
	0.81205	0.00813	0.8137	0.00945	0.8122	0.01435
	0.81411	0.00974	0.81575	0.00828	0.8144	0.01325
	0.81618	0.00929	0.81783	0.00835	0.81656	0.0129
	0.81824	0.00892	0.81987	0.00918	0.81872	0.01487
	0.8203	0.0089	0.82189	0.00978	0.82093	0.01367
	0.82237	0.0089	0.82396	0.01002	0.8231	0.01255
	0.82446	0.00972	0.82613	0.0095	0.82515	0.0103
	0.82654	0.00897	0.8283	0.00853	0.82709	0.01238
	0.8286	0.00922	0.83046	0.00905	0.82902	0.01498
	0.83069	0.00795	0.83261	0.00912	0.831	0.01457
	0.83278	0.00941	0.83474	0.00928	0.83303	0.01455
	0.83488	0.01078	0.83687	0.01	0.83511	0.0144
	0.83701	0.00901	0.83903	0.0098	0.83722	0.01334
	0.83918	0.00809	0.84121	0.00971	0.83936	0.01351
	0.84135	0.00965	0.84338	0.00914	0.84151	0.01175
	0.8435	0.00992	0.84549	0.00875	0.84365	0.01315
	0.84564	0.00927	0.84758	0.00933	0.8458	0.01344
	0.84776	0.00711	0.84961	0.00993	0.84789	0.01373
	0.84985	0.00965	0.85154	0.00931	0.84993	0.0138
	0.85193	0.00965	0.85345	0.00894	0.85202	0.01322
	0.85404	0.00869	0.85541	0.00912	0.85418	0.01441
	0.85614	0.00873	0.85744	0.00933	0.85639	0.01367
	0.85823	0.00856	0.85955	0.00924	0.85865	0.01222
	0.86033	0.00956	0.86171	0.00932	0.86089	0.01179
	0.86238	0.01056	0.86385	0.01022	0.86293	0.01362
	0.8644	0.00789	0.86599	0.00995	0.86488	0.01449
	0.86639	0.01006	0.86813	0.0108	0.86684	0.01437
	0.86836	0.00938	0.87033	0.00861	0.86872	0.01294
	0.87036	0.00978	0.87244	0.00902	0.87056	0.0138
	0.87235	0.00938	0.87446	0.00931	0.87245	0.01345
	0.87437	0.00839	0.87646	0.00988	0.87439	0.01263
	0.87643	0.01075	0.87849	0.00946	0.8764	0.01399
	0.87851	0.00958	0.88056	0.00952	0.87846	0.01385
	0.88063	0.00777	0.88266	0.00928	0.88056	0.01487
	0.88275	0.00958	0.88477	0.0107	0.88267	0.01344
	0.88488	0.00945	0.88688	0.00847	0.88474	0.01362
	0.88702	0.01132	0.88892	0.00909	0.88685	0.01348
	0.88916	0.00876	0.89094	0.00954	0.88904	0.01387
	0.89127	0.00823	0.89301	0.01051	0.89127	0.01316
	0.89339	0.01058	0.89508	0.00969	0.89345	0.01369
	0.89552	0.00928	0.89711	0.00869	0.89559	0.01423
	0.89765	0.00908	0.89911	0.01012	0.89778	0.01424
	0.8997	0.00855	0.90116	0.01065	0.89998	0.01433
	0.90171	0.00842	0.90326	0.01052	0.90214	0.01286
	0.90371	0.01116	0.90541	0.00963	0.9043	0.01375
	0.90576	0.00993	0.90756	0.00994	0.90642	0.01437
	0.90787	0.00909	0.9097	0.00978	0.90845	0.01229
	0.91	0.00884	0.91184	0.01011	0.91044	0.01262
	0.91211	0.00962	0.914	0.00938	0.91244	0.01435
	0.9142	0.01052	0.9162	0.00962	0.91444	0.01674
	0.9163	0.00846	0.91841	0.00921	0.91645	0.01438
	0.91838	0.009	0.92054	0.00942	0.91849	0.01219
	0.9205	0.0107	0.92258	0.01024	0.92054	0.0113
	0.92261	0.00967	0.92463	0.00885	0.92259	0.01359
	0.92475	0.00989	0.92673	0.00947	0.92469	0.01525
	0.92696	0.00858	0.92881	0.00995	0.92684	0.01776
	0.92906	0.00916	0.9309	0.0103	0.92894	0.01437
	0.9311	0.01	0.93299	0.00909	0.93099	0.01326
	0.93314	0.00853	0.93498	0.00936	0.93313	0.01249
	0.93517	0.0096	0.93698	0.01108	0.93531	0.01221
	0.93715	0.01015	0.93902	0.01029	0.93745	0.01184
	0.93909	0.00994	0.94101	0.00949	0.93956	0.0125
	0.94104	0.00995	0.94298	0.00993	0.94164	0.01649
	0.94305	0.00909	0.94495	0.00971	0.94371	0.0176
	0.94507	0.01051	0.94693	0.01045	0.94577	0.01505
	0.94713	0.00989	0.94897	0.00968	0.94783	0.01427
	0.94922	0.00953	0.95104	0.00955	0.94986	0.01241
	0.95132	0.00918	0.95315	0.01032	0.95181	0.01063
	0.95342	0.00977	0.95531	0.01014	0.95371	0.0113
	0.95552	0.01069	0.95746	0.00994	0.95568	0.01425
	0.95768	0.01004	0.95962	0.00934	0.95782	0.01547
	0.95983	0.00858	0.96178	0.00997	0.95998	0.01668
	0.96196	0.00882	0.9639	0.01047	0.96208	0.01481
	0.96406	0.01011	0.96599	0.01	0.96416	0.0154
	0.96619	0.01023	0.96808	0.01061	0.96627	0.01244
	0.9683	0.00893	0.97015	0.00938	0.96839	0.01129
	0.9704	0.01002	0.97222	0.01058	0.97052	0.01121
	0.97252	0.01137	0.97429	0.01088	0.97262	0.01405
	0.97469	0.01113	0.97636	0.00788	0.97475	0.01675
	0.97689	0.0095	0.97842	0.0092	0.97691	0.01774
	0.97905	0.00935	0.98047	0.0111	0.97911	0.0158
	0.9811	0.00987	0.98253	0.01049	0.98134	0.01294
	0.9831	0.01005	0.98462	0.01023	0.98351	0.01214
	0.98513	0.00904	0.98673	0.00917	0.98558	0.01306
	0.98716	0.00946	0.98882	0.01034	0.98759	0.01336
	0.98921	0.00917	0.99087	0.01033	0.98967	0.0128
	0.99126	0.0106	0.99294	0.01095	0.99177	0.01432
	0.99336	0.01011	0.99507	0.01013	0.99383	0.01579
	0.9955	0.00955	0.99719	0.0102	0.99578	0.01571
	0.99762	0.01116	0.99934	0.01055	0.99768	0.01453
	0.99973	0.01137	1.00149	0.00997	0.99966	0.014
	1.00184	0.00989	1.0036	0.01003	1.00188	0.01272
	1.00391	0.00932	1.00576	0.01045	1.00408	0.01278
	1.00593	0.00978	1.00793	0.00919	1.00616	0.01428
	1.00795	0.01014	1.00997	0.01081	1.00817	0.01525
	1.00996	0.00904	1.01193	0.00977	1.01016	0.0155
	1.01196	0.0087	1.01389	0.00906	1.01218	0.01471
	1.01397	0.01085	1.01589	0.01025	1.01421	0.01324
	1.01602	0.0112	1.01793	0.01144	1.01631	0.01289
	1.01808	0.0104	1.02001	0.01042	1.01847	0.01385
	1.02012	0.00963	1.02202	0.00929	1.02059	0.01435
	1.02214	0.00932	1.02401	0.00953	1.02268	0.01336
	1.02424	0.00913	1.02599	0.00956	1.02484	0.01461
	1.02642	0.01017	1.02802	0.01185	1.02708	0.01551
	1.02858	0.00983	1.03014	0.01235	1.02924	0.01462
	1.03069	0.00942	1.0323	0.00998	1.03135	0.01339
	1.03277	0.01005	1.03445	0.01112	1.0334	0.01217
	1.03485	0.01218	1.03659	0.01042	1.03538	0.01534
	1.03698	0.01089	1.03872	0.01051	1.03733	0.01536
	1.0392	0.00919	1.04087	0.00894	1.03931	0.01507
	1.04141	0.01103	1.04303	0.00909	1.04135	0.01456
	1.0436	0.01039	1.04514	0.00961	1.04347	0.01375
	1.04581	0.00922	1.04724	0.00909	1.04561	0.01414
	1.04799	0.00857	1.04938	0.01139	1.04774	0.01426
	1.05012	0.00989	1.05153	0.01155	1.04988	0.01437
	1.05213	0.01099	1.05364	0.01149	1.05198	0.01245
	1.05411	0.01037	1.05575	0.01046	1.054	0.01504
	1.05606	0.01544	1.05781	0.00933	1.05605	0.0173
	1.05798	0.01262	1.05983	0.00887	1.05822	0.01653
	1.06041	0.00682	1.06186	0.01054	1.06046	0.01332
	1.06283	0.01001	1.06388	0.01046	1.06274	0.01274
	1.06483	0.00678	1.06592	0.01135	1.06495	0.01314
	1.0666	0.01092	1.06795	0.01063	1.06708	0.01417
	1.06836	0.01166	1.06996	0.01193	1.0691	0.01483
	1.07023	0.01208	1.07199	0.01238	1.07107	0.01585
	1.07224	0.01029	1.0742	0.01051	1.07303	0.01392
	1.07433	0.01041	1.07643	0.00777	1.07496	0.0146
	1.07644	0.00987	1.07851	0.0092	1.07691	0.01515
	1.07856	0.01087	1.08051	0.0099	1.07884	0.01586
	1.08067	0.0085	1.08252	0.00859	1.08079	0.01331
	1.08278	0.00971	1.08456	0.01124	1.08282	0.01168
	1.08492	0.01128	1.08665	0.0111	1.0849	0.01476
	1.08707	0.01147	1.08877	0.01378	1.08698	0.01575
	1.08917	0.01089	1.09089	0.01022	1.08905	0.01763
	1.09122	0.01032	1.09293	0.01136	1.09114	0.01478
	1.0933	0.01084	1.09501	0.00968	1.09328	0.01383
	1.09546	0.0115	1.09714	0.01099	1.09547	0.01297
	1.09763	0.00912	1.09933	0.00966	1.09763	0.01468
	1.09971	0.00972	1.1015	0.01001	1.09976	0.01412
	1.10174	0.01047	1.10357	0.01068	1.10187	0.01414
	1.10378	0.01121	1.10559	0.01119	1.10396	0.01424
	1.10582	0.01091	1.10762	0.01164	1.10608	0.01728
	1.10783	0.00984	1.10964	0.01024	1.10825	0.01621
	1.10988	0.01056	1.11168	0.01059	1.11044	0.01389
	1.11199	0.01162	1.11378	0.00888	1.11263	0.01334
	1.11409	0.00983	1.11592	0.01129	1.11478	0.01315
	1.11621	0.01062	1.11805	0.01062	1.11686	0.01511
	1.11836	0.01048	1.12016	0.01082	1.11885	0.0135
	1.12047	0.01171	1.12225	0.01124	1.12076	0.01563
	1.12258	0.01106	1.12436	0.01245	1.12269	0.01659
	1.12473	0.01008	1.12647	0.01087	1.12468	0.01545
	1.12691	0.01027	1.12859	0.01211	1.12674	0.01466
	1.12906	0.01118	1.13077	0.0092	1.12885	0.01459
	1.13121	0.0104	1.13293	0.01007	1.13099	0.01388
	1.13334	0.01036	1.13501	0.01035	1.13314	0.01415
	1.13542	0.00936	1.13704	0.00981	1.13523	0.01417
	1.13746	0.01191	1.13903	0.01062	1.13734	0.0155
	1.13948	0.01203	1.14104	0.01148	1.13947	0.01624
	1.14145	0.01056	1.14328	0.01213	1.14155	0.01532
	1.14346	0.00919	1.14549	0.00982	1.1436	0.01514
	1.14544	0.01031	1.14755	0.01121	1.14564	0.01441
	1.14739	0.01078	1.14949	0.01007	1.14771	0.01492
	1.14936	0.01093	1.15139	0.01152	1.1498	0.01511
	1.15139	0.01048	1.1533	0.01107	1.15192	0.0145
	1.15349	0.01147	1.15529	0.01135	1.15406	0.01495
	1.15556	0.01136	1.15735	0.00994	1.15618	0.01547
	1.1576	0.01085	1.15944	0.01246	1.15823	0.01579
	1.1597	0.01026	1.1615	0.01136	1.16028	0.01489
	1.16187	0.01036	1.16356	0.01158	1.16234	0.01432
	1.16403	0.01104	1.16568	0.01048	1.16437	0.01461
	1.16616	0.01235	1.16788	0.01069	1.16637	0.01466
	1.1683	0.01066	1.1701	0.01099	1.16839	0.01559
	1.17046	0.01098	1.17226	0.01032	1.17047	0.01525
	1.17259	0.01126	1.17441	0.01054	1.1726	0.01492
	1.17475	0.01098	1.17657	0.01149	1.17474	0.01525
	1.17695	0.0095	1.17872	0.01102	1.17686	0.01586
	1.17912	0.00989	1.18084	0.01144	1.17901	0.01445
	1.18123	0.01128	1.18292	0.01046	1.18118	0.01488
	1.18332	0.01216	1.185	0.01103	1.18336	0.01541
	1.18542	0.0103	1.18706	0.01179	1.18558	0.01577
	1.18745	0.01108	1.18913	0.01066	1.18774	0.01465
	1.18936	0.012	1.1912	0.01086	1.18979	0.01401
	1.19126	0.0119	1.19324	0.01058	1.19183	0.01528
	1.19325	0.01045	1.19525	0.01239	1.19394	0.01505
	1.19532	0.01042	1.19722	0.01064	1.19607	0.01413
	1.19744	0.01124	1.19921	0.01109	1.19815	0.01468
	1.19964	0.01206	1.20127	0.01052	1.20022	0.01617
	1.20181	0.01001	1.20337	0.01159	1.20222	0.01545
	1.20387	0.01029	1.2055	0.01062	1.20412	0.01613
	1.20586	0.01095	1.20761	0.01056	1.20613	0.01485
	1.20788	0.01172	1.20966	0.01154	1.20816	0.01438
	1.2099	0.01137	1.21188	0.0112	1.21013	0.01518
	1.21192	0.01047	1.21407	0.01121	1.21212	0.01511
	1.21399	0.01155	1.21612	0.01189	1.21413	0.01593
	1.2161	0.01259	1.21813	0.01067	1.21618	0.0157
	1.21824	0.01125	1.22017	0.01086	1.21826	0.01625
	1.22041	0.01038	1.22223	0.01146	1.22038	0.01616
	1.22261	0.01012	1.22431	0.01067	1.22252	0.01375
	1.22473	0.01185	1.2264	0.01009	1.22463	0.01497
	1.22676	0.01153	1.22845	0.01051	1.22672	0.01504
	1.2288	0.01118	1.23044	0.01201	1.22884	0.01617
	1.23093	0.011	1.23247	0.01075	1.23101	0.01409
	1.23303	0.01168	1.23458	0.01025	1.23313	0.01529
	1.23507	0.01112	1.23669	0.01131	1.23522	0.01693
	1.23709	0.01183	1.23879	0.01146	1.23734	0.01707
	1.23913	0.01089	1.24087	0.01144	1.23945	0.0138
	1.24116	0.01205	1.24295	0.01159	1.24157	0.01402
	1.24323	0.0122	1.24504	0.01191	1.24367	0.01529
	1.24535	0.01123	1.24711	0.01222	1.24576	0.01566
	1.24753	0.01091	1.24922	0.01136	1.24782	0.01663
	1.24972	0.01115	1.25135	0.01099	1.24988	0.01602
	1.25193	0.0114	1.2535	0.01078	1.25194	0.01601
	1.25413	0.01127	1.25563	0.01098	1.254	0.01455
	1.25625	0.00978	1.25777	0.01166	1.25603	0.01525
	1.25831	0.01166	1.25994	0.01078	1.25805	0.01588
	1.26034	0.01302	1.26208	0.00983	1.26009	0.01786
	1.2624	0.01176	1.26417	0.01098	1.26221	0.01228
	1.26449	0.01067	1.26628	0.01199	1.26435	0.01187
	1.26664	0.01132	1.2684	0.011	1.2665	0.01297
	1.2688	0.01156	1.27049	0.0108	1.2687	0.01922
	1.27085	0.01216	1.27251	0.01197	1.27085	0.01732
	1.27278	0.00983	1.27447	0.01303	1.27291	0.01728
	1.27465	0.01172	1.27644	0.01172	1.275	0.01276
	1.27651	0.01188	1.27848	0.01164	1.27706	0.01568
	1.27842	0.01245	1.28067	0.0108	1.27908	0.01501
	1.28041	0.01114	1.28276	0.01165	1.28108	0.01952
	1.28244	0.01091	1.28476	0.01137	1.28308	0.01358
	1.28446	0.0115	1.28673	0.01168	1.28511	0.01303
	1.28654	0.01209	1.28873	0.01123	1.2872	0.01296
	1.28868	0.01167	1.29076	0.01175	1.28926	0.01769
	1.29088	0.01175	1.29287	0.01188	1.2913	0.01626
	1.29304	0.01169	1.295	0.01061	1.29332	0.0161
	1.29516	0.01306	1.29707	0.01108	1.29534	0.01642
	1.29729	0.01189	1.29916	0.01187	1.29736	0.01686
	1.29944	0.01102	1.30132	0.01185	1.29947	0.01427
	1.30158	0.01098	1.30351	0.01172	1.30161	0.01552
	1.30369	0.01146	1.3057	0.01075	1.30373	0.0173
	1.30578	0.0105	1.3078	0.01181	1.30585	0.01676
	1.30787	0.01109	1.30988	0.01147	1.30797	0.01529
	1.30997	0.01172	1.31196	0.01243	1.31013	0.01433
	1.31209	0.0125	1.31401	0.01088	1.31231	0.01468
	1.31423	0.01217	1.31604	0.01116	1.31447	0.01395
	1.31641	0.01081	1.31806	0.01111	1.31661	0.01685
	1.31855	0.01157	1.32011	0.01212	1.31874	0.01774
	1.32063	0.01327	1.32221	0.01162	1.32087	0.01697
	1.3227	0.01214	1.32432	0.01136	1.32298	0.01346
	1.32475	0.01129	1.32643	0.01214	1.32507	0.01512
	1.32675	0.01141	1.32855	0.01268	1.32712	0.01439
	1.32878	0.01238	1.33062	0.01107	1.32914	0.01767
	1.33088	0.01184	1.3327	0.01093	1.33116	0.01904
	1.33302	0.01031	1.33483	0.01139	1.3332	0.01736
	1.33522	0.01111	1.33696	0.01217	1.33524	0.0122
	1.33743	0.01243	1.33908	0.01116	1.33727	0.01174
	1.33956	0.01215	1.34117	0.01191	1.33929	0.01654
	1.34159	0.01165	1.34325	0.01152	1.34136	0.01742
	1.34358	0.01144	1.34529	0.01305	1.34352	0.01529
	1.34555	0.01232	1.34747	0.01132	1.34565	0.01659
	1.34753	0.01243	1.34966	0.01187	1.34769	0.01744
	1.34953	0.01131	1.35167	0.01092	1.34971	0.01736
	1.35156	0.01208	1.35357	0.01228	1.35177	0.01564
	1.35361	0.01197	1.35545	0.01157	1.35384	0.01603
	1.35568	0.01233	1.35734	0.01281	1.3559	0.0145
	1.35773	0.01242	1.3593	0.01101	1.35801	0.01366
	1.35976	0.01074	1.36132	0.01189	1.36014	0.01358
	1.36177	0.01179	1.36339	0.01159	1.36224	0.01707
	1.36377	0.01201	1.36543	0.01257	1.36432	0.01737
	1.36584	0.01188	1.36747	0.01127	1.36644	0.01777
	1.36802	0.01094	1.36962	0.01209	1.36858	0.01704
	1.37017	0.01206	1.37188	0.01212	1.37071	0.0145
	1.37231	0.01372	1.37413	0.01147	1.37276	0.01584
	1.37447	0.01299	1.37629	0.01084	1.37483	0.01479
	1.37665	0.01058	1.37839	0.01205	1.37693	0.01633
	1.37882	0.01248	1.38052	0.01223	1.379	0.01584
	1.38097	0.0125	1.38265	0.0121	1.38108	0.01528
	1.38311	0.01298	1.38478	0.01143	1.38321	0.01661
	1.38527	0.01101	1.38693	0.01195	1.38535	0.01569
	1.38743	0.01102	1.38911	0.01215	1.38745	0.016
	1.38952	0.01279	1.39133	0.01178	1.38955	0.01742
	1.39156	0.01263	1.39346	0.01123	1.39165	0.0157
	1.39353	0.01172	1.39547	0.01147	1.39371	0.01474
	1.39546	0.01222	1.39745	0.01216	1.39576	0.0155
	1.3974	0.01267	1.39943	0.0122	1.39783	0.01657
	1.39939	0.01355	1.40143	0.01152	1.39997	0.01858
	1.40146	0.01189	1.40345	0.01186	1.40213	0.01465
	1.40358	0.01134	1.40548	0.01188	1.40428	0.01603
	1.4057	0.01223	1.40756	0.01215	1.4064	0.01516
	1.4078	0.01293	1.40963	0.01282	1.40846	0.01642
	1.40991	0.01216	1.41168	0.01194	1.41051	0.01712
	1.41198	0.01201	1.4138	0.01189	1.4126	0.01466
	1.41409	0.01201	1.41606	0.01246	1.41466	0.01468
	1.41619	0.01287	1.41827	0.01164	1.41667	0.01572
	1.41827	0.01188	1.42034	0.01228	1.41861	0.01709
	1.42036	0.01141	1.42237	0.01104	1.42055	0.01636
	1.42244	0.0125	1.42436	0.01248	1.42251	0.01679
	1.42453	0.01336	1.42637	0.01174	1.42453	0.01717
	1.42668	0.01288	1.42839	0.01202	1.42662	0.01626
	1.42884	0.01189	1.43043	0.01113	1.42872	0.01464
	1.43099	0.01169	1.43242	0.01254	1.43077	0.01692
	1.43304	0.01365	1.43436	0.01278	1.43285	0.01739
	1.43508	0.01296	1.43636	0.01337	1.43501	0.01592
	1.43712	0.01134	1.43853	0.01182	1.43718	0.01574
	1.43911	0.01141	1.44078	0.01235	1.43935	0.01622
	1.4411	0.01296	1.44296	0.01235	1.44152	0.0164
	1.44317	0.01268	1.44508	0.01222	1.44371	0.01726
	1.44529	0.01202	1.44716	0.01172	1.44589	0.0172
	1.44745	0.01115	1.44922	0.01202	1.44804	0.01516
	1.44961	0.01358	1.45132	0.01235	1.45016	0.01334
	1.45174	0.01337	1.45346	0.01231	1.45225	0.01667
	1.45384	0.01244	1.45562	0.01215	1.45431	0.01795
	1.45587	0.01202	1.45783	0.012	1.45638	0.01677
	1.45788	0.01299	1.46004	0.01148	1.45846	0.0161
	1.45997	0.01359	1.46222	0.01234	1.4605	0.01812
	1.46211	0.01256	1.46429	0.01708	1.46247	0.01622
	1.46429	0.01171	1.46621	0.01244	1.46444	0.01409
	1.46651	0.01213	1.46856	0.00905	1.46642	0.01517
	1.46871	0.01276	1.47083	0.0141	1.46846	0.01702
	1.47087	0.01265	1.47288	0.00994	1.47057	0.01626
	1.47303	0.01145	1.47479	0.01318	1.47271	0.0161
	1.47513	0.0116	1.47666	0.01096	1.47483	0.01812
	1.47712	0.01334	1.47852	0.01352	1.47688	0.01874
	1.47903	0.01311	1.48042	0.01181	1.47895	0.01876
	1.48093	0.01233	1.48246	0.01315	1.48114	0.01531
	1.48287	0.01325	1.48466	0.01158	1.48329	0.01601
	1.48489	0.01281	1.48679	0.01281	1.48536	0.01347
	1.48694	0.013	1.48882	0.01187	1.48737	0.01656
	1.48897	0.01218	1.49083	0.01247	1.48935	0.01539
	1.49102	0.01228	1.49288	0.01179	1.49138	0.01689
	1.4931	0.01388	1.49497	0.01177	1.49347	0.01487
	1.49516	0.01282	1.49706	0.01302	1.49557	0.01694
	1.49719	0.01196	1.4992	0.01217	1.49766	0.01624
	1.49923	0.01303	1.50132	0.01202	1.49974	0.01767
	1.50137	0.01258	1.50336	0.01234	1.50186	0.0175
	1.50357	0.01349	1.50543	0.01342	1.50397	0.01846
	1.50575	0.01218	1.50758	0.01306	1.50599	0.01681
	1.50792	0.01232	1.50979	0.01202	1.50802	0.01573
	1.51014	0.01353	1.51196	0.01171	1.51008	0.01689
	1.51237	0.01358	1.51408	0.01275	1.51217	0.01762
	1.51457	0.01286	1.51615	0.01261	1.51428	0.01718
	1.51666	0.01165	1.51815	0.01145	1.51638	0.01506
	1.51867	0.01279	1.52012	0.01245	1.51848	0.01501
	1.52066	0.01299	1.52211	0.01287	1.52062	0.01562
	1.52263	0.01351	1.52415	0.01341	1.52276	0.01617
	1.52465	0.01224	1.52623	0.01219	1.52488	0.01703
	1.52672	0.01387	1.52835	0.01253	1.52703	0.01736
	1.5288	0.01325	1.53052	0.01201	1.52923	0.01684
	1.53089	0.01369	1.53269	0.01264	1.5314	0.01732
	1.533	0.01193	1.53479	0.01221	1.53354	0.01657
	1.53513	0.01238	1.53687	0.01257	1.53567	0.01754
	1.53727	0.01244	1.53899	0.0125	1.53776	0.01879
	1.53943	0.01304	1.54118	0.01255	1.53983	0.01699
	1.5416	0.01226	1.54335	0.01279	1.54179	0.01491
	1.54367	0.01266	1.54551	0.01198	1.54371	0.01483
	1.54565	0.01437	1.5476	0.01208	1.5457	0.01724
	1.54763	0.01432	1.54962	0.0131	1.54782	0.01632
	1.54965	0.01293	1.55171	0.01288	1.54991	0.01547
	1.55168	0.01234	1.5538	0.01197	1.55193	0.01684
	1.55375	0.01408	1.55581	0.01129	1.55393	0.01791
	1.55583	0.01307	1.55778	0.0131	1.55593	0.01772
	1.55785	0.01243	1.55974	0.01314	1.55793	0.01705
	1.55981	0.01219	1.56171	0.01346	1.55998	0.01628
	1.56179	0.01345	1.5637	0.01126	1.56211	0.01627
	1.5638	0.01331	1.5657	0.01276	1.56425	0.01705
	1.5658	0.01285	1.56775	0.01283	1.56636	0.01877
	1.56788	0.01259	1.56983	0.01281	1.56846	0.01761
	1.57007	0.0133	1.57188	0.01185	1.57059	0.01702
	1.57231	0.01404	1.57398	0.01394	1.57277	0.01737
	1.57452	0.01326	1.57614	0.01332	1.57491	0.01742
	1.57663	0.01282	1.57832	0.01371	1.57705	0.01485
	1.5787	0.01326	1.58047	0.01124	1.57918	0.0157
	1.58077	0.01418	1.58262	0.01179	1.58124	0.01763
	1.58284	0.01352	1.58477	0.0129	1.58323	0.01634
	1.58495	0.0129	1.58693	0.01235	1.5852	0.01679
	1.5871	0.01294	1.58911	0.01295	1.58722	0.01665
	1.58931	0.0133	1.59128	0.01298	1.58929	0.01897
	1.59154	0.0135	1.59343	0.01298	1.59142	0.01678
	1.59374	0.01204	1.59553	0.014	1.59354	0.017
	1.5959	0.01232	1.5976	0.01281	1.59565	0.01853
	1.59798	0.01368	1.59966	0.01238	1.59779	0.0179
	1.59997	0.01421	1.60164	0.01283	1.59987	0.01718
	1.60189	0.01276	1.60354	0.0121	1.60197	0.01637
	1.60382	0.01302	1.60546	0.01262	1.60412	0.017
	1.60582	0.01406	1.60748	0.01225	1.60627	0.01707
	1.60791	0.01463	1.60955	0.01255	1.60843	0.01767
	1.61006	0.01278	1.61163	0.01389	1.61056	0.01613
	1.61222	0.01247	1.61374	0.01377	1.61259	0.01573
	1.61435	0.01375	1.61584	0.01372	1.61452	0.01554
	1.61638	0.01355	1.61794	0.01311	1.61657	0.01858
	1.61838	0.01363	1.62018	0.01227	1.61865	0.01689
	1.62039	0.01235	1.62238	0.01202	1.62068	0.01615
	1.62241	0.01395	1.62444	0.01206	1.62264	0.01728
	1.62444	0.01382	1.62646	0.01254	1.62453	0.01936
	1.62649	0.01338	1.6285	0.01388	1.62649	0.01937
	1.62862	0.01227	1.63057	0.01408	1.62853	0.01774
	1.63079	0.01369	1.63264	0.01363	1.63061	0.01771
	1.63294	0.01391	1.63475	0.01218	1.63271	0.01696
	1.63508	0.01433	1.63688	0.01295	1.63475	0.0161
	1.63722	0.01288	1.63896	0.01177	1.6368	0.01643
	1.63937	0.01348	1.64099	0.01229	1.639	0.01785
	1.64145	0.01386	1.64307	0.01295	1.64126	0.01693
	1.64341	0.01386	1.64518	0.0127	1.64345	0.01653
	1.64537	0.01318	1.64724	0.013	1.64558	0.01704
	1.64737	0.01287	1.64927	0.01469	1.64771	0.0173
	1.6494	0.01348	1.65132	0.01308	1.64986	0.01794
	1.65148	0.01455	1.65339	0.01277	1.652	0.01744
	1.65359	0.01286	1.65549	0.01258	1.6542	0.0168
	1.65573	0.01287	1.65759	0.01355	1.65638	0.01701
	1.65789	0.01424	1.65969	0.01345	1.65852	0.01795
	1.66007	0.01361	1.66182	0.01239	1.66063	0.01846
	1.66224	0.01348	1.66399	0.01331	1.66267	0.0171
	1.66436	0.01282	1.66621	0.01317	1.66462	0.01731
	1.66642	0.01416	1.66842	0.01258	1.66657	0.01814
	1.66845	0.01515	1.67051	0.01275	1.66856	0.01809
	1.67055	0.01293	1.67254	0.01263	1.67057	0.0167
	1.67271	0.01348	1.67459	0.01358	1.6726	0.01702
	1.67493	0.01409	1.67669	0.01296	1.67467	0.01742
	1.67724	0.01342	1.67878	0.01297	1.67682	0.01811
	1.67945	0.0129	1.68083	0.01379	1.6789	0.01698
	1.68148	0.01178	1.68287	0.01411	1.68097	0.01728
	1.68336	0.01326	1.68489	0.01421	1.68311	0.01755
	1.68517	0.01442	1.68697	0.01297	1.68526	0.01782
	1.68698	0.01374	1.68906	0.0116	1.68734	0.01751
	1.68885	0.0142	1.69104	0.0133	1.6894	0.01656
	1.69081	0.01339	1.69299	0.01311	1.69146	0.0175
	1.69286	0.01508	1.69494	0.01296	1.6935	0.01821
	1.69497	0.01446	1.69695	0.01231	1.69554	0.01824
	1.69708	0.01296	1.69898	0.0133	1.69762	0.01725
	1.6992	0.01342	1.70104	0.01419	1.69968	0.01834
	1.7013	0.01438	1.70314	0.01367	1.70168	0.01825
	1.70341	0.01405	1.70527	0.01365	1.70369	0.01726
	1.70554	0.01332	1.70734	0.01278	1.70575	0.0169
	1.70775	0.01273	1.70944	0.01377	1.70793	0.01633
	1.70997	0.01443	1.71164	0.01374	1.7101	0.01761
	1.71214	0.01406	1.71386	0.01281	1.71213	0.01715
	1.71427	0.01386	1.71601	0.01242	1.71418	0.01729
	1.71643	0.01366	1.71811	0.01206	1.7163	0.01732
	1.71859	0.01421	1.72019	0.01363	1.71843	0.01841
	1.72074	0.01482	1.72225	0.01352	1.72056	0.01882
	1.72285	0.01414	1.72434	0.0131	1.72272	0.0183
	1.72492	0.01298	1.72644	0.0143	1.72494	0.01765
	1.72692	0.01441	1.72859	0.01406	1.72717	0.01766
	1.72888	0.0146	1.73073	0.01372	1.72934	0.018
	1.73083	0.01376	1.73278	0.0129	1.73149	0.01703
	1.73279	0.01295	1.73481	0.01514	1.73361	0.01639
	1.73479	0.01449	1.73686	0.013	1.73564	0.01567
	1.73686	0.01438	1.73888	0.01715	1.7376	0.01866
	1.73896	0.01449	1.74089	0.01063	1.7396	0.01843
	1.74106	0.01267	1.74295	0.01605	1.74155	0.01698
	1.74319	0.0146	1.74508	0.01154	1.74392	0.0172
	1.74537	0.01384	1.74722	0.01335	1.74622	0.01519
	1.74752	0.01426	1.74934	0.01279	1.74816	0.01871
	1.74966	0.01291	1.75145	0.01144	1.75002	0.0178
	1.75178	0.01387	1.75352	0.01533	1.75207	0.01896
	1.75386	0.01435	1.75568	0.01126	1.75408	0.01852
	1.75592	0.01504	1.75784	0.0163	1.75605	0.0175
	1.75798	0.01387	1.75989	0.012	1.75805	0.01827
	1.76005	0.01447	1.76191	0.01504	1.76008	0.01757
	1.7621	0.01396	1.76394	0.01288	1.76215	0.01766
	1.76411	0.01523	1.766	0.01452	1.76425	0.01777
	1.7661	0.01312	1.76809	0.01127	1.76638	0.0169
	1.76806	0.01325	1.77015	0.01523	1.76854	0.01733
	1.77	0.01376	1.77214	0.01268	1.77064	0.01839
	1.77199	0.0154	1.77409	0.01617	1.77272	0.01788
	1.77407	0.01415	1.77601	0.01182	1.77481	0.01801
	1.77626	0.01324	1.77801	0.01442	1.77698	0.0169
	1.77844	0.01415	1.78014	0.01365	1.77915	0.01792
	1.78058	0.0153	1.78231	0.0131	1.78127	0.01854
	1.78268	0.01364	1.78447	0.01316	1.78333	0.01789
	1.78477	0.01363	1.78662	0.01299	1.78534	0.01891
	1.78692	0.01445	1.78874	0.01518	1.78734	0.01886
	1.78909	0.01502	1.7909	0.01363	1.78934	0.01871
	1.79119	0.01371	1.79306	0.01368	1.79139	0.01862
	1.79324	0.01454	1.79524	0.01261	1.79348	0.01719
	1.79537	0.01499	1.79742	0.01397	1.79559	0.01784
	1.79761	0.01502	1.79955	0.0136	1.7977	0.01721
	1.79985	0.01441	1.80165	0.01411	1.79982	0.01699
	1.802	0.01374	1.80373	0.00693	1.80193	0.01786
	1.80409	0.01335	1.8058	0.0149	1.80404	0.01851
	1.80615	0.01427	1.80782	0.01297	1.80617	0.01839
	1.80821	0.01374	1.80976	0.01207	1.80832	0.01814
	1.81022	0.01445	1.81173	0.00921	1.81049	0.01753
	1.81227	0.01326	1.81371	0.01557	1.8127	0.01837
	1.81434	0.01503	1.81575	0.01269	1.81486	0.01851
	1.81638	0.01527	1.81782	0.01445	1.81691	0.01803
	1.81836	0.01384	1.81986	0.01342	1.81888	0.0177
	1.8203	0.01404	1.82193	0.01805	1.82084	0.01873
	1.82229	0.01508	1.82412	0.01184	1.82285	0.01902
	1.82433	0.01445	1.82633	0.01349	1.82487	0.01775
	1.8264	0.01426	1.82844	0.01324	1.82691	0.0167
	1.8285	0.01265	1.83049	0.01529	1.82889	0.0179
	1.8306	0.01557	1.83257	0.01206	1.83084	0.01905
	1.8327	0.01526	1.83467	0.01413	1.83284	0.01827
	1.83483	0.01448	1.83678	0.01489	1.83491	0.01862
	1.83701	0.01408	1.83888	0.01291	1.83702	0.01827
	1.83914	0.01402	1.84099	0.01322	1.83909	0.01915
	1.84123	0.01463	1.84308	0.01469	1.8412	0.01848
	1.84336	0.01491	1.84519	0.01418	1.84336	0.01838
	1.84554	0.01322	1.84728	0.0131	1.84555	0.01782
	1.84763	0.01507	1.84937	0.01379	1.84773	0.01828
	1.84961	0.01484	1.85142	0.01419	1.84988	0.01842
	1.85158	0.01597	1.85342	0.01514	1.85203	0.01872
	1.85361	0.01478	1.85541	0.01256	1.85414	0.01776
	1.85571	0.01353	1.85741	0.01448	1.85626	0.01829
	1.85781	0.01458	1.85946	0.01409	1.8584	0.01872
	1.85993	0.01448	1.86155	0.01388	1.86055	0.01802
	1.86203	0.01281	1.86369	0.01304	1.86271	0.01849
	1.86412	0.01418	1.86589	0.01459	1.86484	0.01888
	1.86624	0.01513	1.86807	0.01455	1.86692	0.0192
	1.86841	0.01577	1.87019	0.01518	1.86894	0.01776
	1.87054	0.01416	1.87237	0.0151	1.87087	0.01751
	1.87262	0.01417	1.87454	0.01315	1.87279	0.01955
	1.87473	0.01613	1.87666	0.01264	1.87476	0.01936
	1.87692	0.0152	1.87879	0.01463	1.87684	0.01824
	1.87911	0.01407	1.88094	0.01444	1.87897	0.01777
	1.88129	0.0147	1.88307	0.01206	1.88108	0.01913
	1.88354	0.01432	1.88519	0.01437	1.88316	0.01922
	1.88578	0.01522	1.8873	0.01428	1.88521	0.01818
	1.88789	0.01418	1.88934	0.01428	1.88728	0.01828
	1.88984	0.01431	1.89127	0.01427	1.88942	0.01899
	1.89168	0.01487	1.89328	0.01419	1.89155	0.01801
	1.89351	0.01588	1.89524	0.01495	1.89364	0.01855
	1.89535	0.01514	1.89717	0.01515	1.89569	0.01873
	1.8973	0.01442	1.89912	0.0145	1.89774	0.0184
	1.89934	0.01396	1.90111	0.0139	1.89981	0.01912
	1.90142	0.01551	1.90312	0.01381	1.90189	0.01851
	1.90355	0.01567	1.90517	0.01375	1.904	0.01836
	1.90571	0.01341	1.90723	0.0135	1.9061	0.0179
	1.9078	0.01516	1.90929	0.01459	1.90815	0.01862
	1.90989	0.01566	1.91134	0.01536	1.9102	0.01992
	1.91197	0.01617	1.91342	0.0157	1.91227	0.0181
	1.91409	0.01393	1.91558	0.01386	1.91436	0.01844
	1.91618	0.01398	1.91784	0.01235	1.91639	0.01927
	1.91825	0.01542	1.92014	0.01349	1.9184	0.01944
	1.92034	0.01542	1.9224	0.0159	1.92046	0.01838
	1.92249	0.01434	1.92464	0.01463	1.92258	0.01852
	1.92467	0.01494	1.92685	0.01376	1.9247	0.01922
	1.92687	0.01612	1.92899	0.01363	1.92683	0.01945
	1.92909	0.01566	1.93105	0.01505	1.92895	0.01758
	1.93127	0.01514	1.93305	0.01424	1.93106	0.01968
	1.93335	0.01404	1.93503	0.01371	1.93321	0.02004
	1.93538	0.0145	1.93703	0.01371	1.93544	0.01978
	1.93733	0.01509	1.93906	0.01551	1.93767	0.01758
	1.93924	0.01575	1.9411	0.01506	1.93979	0.01811
	1.94122	0.0134	1.9431	0.01446	1.94185	0.01858
	1.94327	0.01467	1.94506	0.0141	1.94395	0.01925
	1.94536	0.01566	1.94701	0.014	1.94607	0.01915
	1.94747	0.01682	1.949	0.01519	1.94818	0.01825
	1.94968	0.01351	1.9511	0.0146	1.95027	0.01823
	1.95184	0.01495	1.95329	0.01433	1.95233	0.0182
	1.95391	0.01623	1.95551	0.01434	1.95432	0.01926
	1.95592	0.01498	1.95767	0.01442	1.95633	0.01851
	1.95791	0.01416	1.95983	0.01595	1.95827	0.01885
	1.95993	0.01464	1.96212	0.0145	1.96019	0.02037
	1.96194	0.0162	1.96435	0.01361	1.96212	0.0195
	1.96402	0.01613	1.96644	0.01468	1.96408	0.01867
	1.96615	0.01458	1.96845	0.01463	1.9661	0.01791
	1.9683	0.01569	1.97045	0.01402	1.96816	0.01953
	1.97047	0.01453	1.97245	0.01418	1.97025	0.01995
	1.97264	0.01522	1.97441	0.01469	1.97239	0.01989
	1.97469	0.01471	1.9763	0.01599	1.97453	0.01754
	1.97661	0.01474	1.97819	0.01373	1.97664	0.0188
	1.97856	0.01623	1.98012	0.0138	1.97876	0.01896
	1.98061	0.0159	1.98214	0.01507	1.98092	0.02013
	1.98272	0.0153	1.98427	0.01439	1.98306	0.01764
	1.98483	0.01505	1.98645	0.01448	1.98515	0.01838
	1.98695	0.01451	1.98863	0.01417	1.98727	0.02045
	1.98906	0.01679	1.99078	0.01525	1.98941	0.01906
	1.99119	0.01416	1.99293	0.01549	1.99157	0.01966
	1.99331	0.01507	1.99505	0.01443	1.99374	0.01953
	1.99546	0.01522	1.99717	0.01455	1.99585	0.02015
	1.99763	0.01613	1.99927	0.01518	1.99794	0.01728
	1.99982	0.01554	2.00136	0.01439	1.99997	0.01862
	2.00199	0.01448	2.00351	0.01549	2.00199	0.01853
	2.00415	0.01465	2.00576	0.01498	2.00403	0.02022
	2.00623	0.01672	2.00801	0.01406	2.00604	0.018
	2.00826	0.01557	2.0102	0.0144	2.00803	0.01999
	2.01029	0.01499	2.01229	0.01407	2.01006	0.01949
	2.0124	0.01454	2.0143	0.0148	2.01219	0.01917
	2.01456	0.01536	2.01622	0.01363	2.01432	0.01891
	2.01668	0.01548	2.01813	0.01507	2.01648	0.01938
	2.01868	0.01432	2.02011	0.01609	2.01863	0.01886
	2.02062	0.01498	2.02217	0.01572	2.02074	0.02033
	2.0226	0.01647	2.02426	0.01435	2.02284	0.02027
	2.02461	0.01612	2.02633	0.01499	2.025	0.01935
	2.02662	0.01535	2.02843	0.01534	2.0271	0.01861
	2.02862	0.01481	2.0306	0.01528	2.02913	0.01865
	2.03067	0.01518	2.03272	0.01369	2.03117	0.02098
	2.03276	0.01647	2.03479	0.0153	2.03322	0.01817
	2.03486	0.01505	2.03685	0.01494	2.03526	0.01915
	2.03693	0.01487	2.0389	0.01485	2.0373	0.01865
	2.03897	0.01679	2.04095	0.01465	2.03931	0.02007
	2.04104	0.01654	2.04302	0.0146	2.0413	0.01864
	2.04307	0.01564	2.04509	0.01547	2.04326	0.01882
	2.04514	0.01437	2.04714	0.01403	2.04521	0.0197
	2.0473	0.0157	2.04922	0.01543	2.04725	0.02142
	2.04954	0.01612	2.05141	0.0159	2.04945	0.01948
	2.05175	0.01536	2.05362	0.01526	2.05165	0.01966
	2.05393	0.01456	2.05572	0.0152	2.05376	0.01937
	2.05607	0.01638	2.05772	0.01488	2.0559	0.01935
	2.05814	0.01629	2.05968	0.01429	2.05808	0.01955
	2.06015	0.01684	2.06168	0.01455	2.06027	0.01936
	2.06213	0.01544	2.06372	0.0155	2.06245	0.01973
	2.06412	0.0147	2.06579	0.01587	2.06464	0.01971
	2.06615	0.01615	2.0679	0.01426	2.0668	0.02076
	2.06821	0.01589	2.07004	0.01473	2.06892	0.01904
	2.07029	0.01524	2.07216	0.01549	2.07101	0.01837
	2.07244	0.01476	2.07427	0.01546	2.07308	0.01935
	2.07457	0.0161	2.07639	0.0153	2.07509	0.01974
	2.07666	0.01726	2.07853	0.01441	2.07703	0.01833
	2.07874	0.0154	2.08066	0.01598	2.07896	0.01958
	2.08085	0.01528	2.08282	0.01522	2.08092	0.02088
	2.08297	0.01686	2.08497	0.01513	2.08294	0.02054
	2.08514	0.01582	2.08712	0.01474	2.08503	0.01974
	2.0873	0.01566	2.08927	0.01463	2.08711	0.01943
	2.08942	0.01505	2.09138	0.01441	2.08921	0.02003
	2.09154	0.01575	2.09346	0.01605	2.09128	0.02013
	2.09365	0.01687	2.09547	0.01458	2.09333	0.02012
	2.0957	0.01531	2.09749	0.0151	2.0954	0.0191
	2.0977	0.01534	2.09944	0.01392	2.09751	0.01959
	2.09968	0.01637	2.10136	0.01633	2.09966	0.02013
	2.10166	0.01594	2.10328	0.01528	2.10181	0.01974
	2.10363	0.01605	2.10521	0.01574	2.10394	0.01881
	2.10559	0.01476	2.10722	0.01635	2.10607	0.01868
	2.10759	0.01547	2.1093	0.01529	2.10817	0.02021
	2.1096	0.01662	2.11142	0.01467	2.11023	0.02007
	2.11161	0.01638	2.11358	0.01451	2.11228	0.01961
	2.11367	0.01627	2.11568	0.01564	2.11432	0.02042
	2.11583	0.01577	2.11772	0.01639	2.11635	0.02051
	2.11804	0.01635	2.11985	0.01407	2.11839	0.02032
	2.12016	0.01707	2.12206	0.01428	2.12038	0.01946
	2.12223	0.01479	2.12425	0.01539	2.12233	0.0203
	2.12435	0.01525	2.12638	0.01602	2.12434	0.02052
	2.12651	0.01619	2.12848	0.01532	2.12639	0.01951
	2.12868	0.01642	2.13058	0.01521	2.1285	0.02027
	2.13086	0.01575	2.1327	0.01404	2.13069	0.01961
	2.13306	0.01497	2.13485	0.01658	2.13293	0.02034
	2.13523	0.01627	2.13701	0.01503	2.1352	0.01963
	2.13736	0.01663	2.13912	0.0158	2.1374	0.01821
	2.13947	0.01598	2.14119	0.01451	2.13957	0.01955
	2.14156	0.01604	2.14323	0.01541	2.14176	0.01915
	2.14363	0.01638	2.14527	0.01659	2.14388	0.02042
	2.14564	0.01683	2.14732	0.01538	2.14594	0.02081
	2.14765	0.01657	2.1494	0.01503	2.14803	0.02006
	2.14968	0.01568	2.15149	0.01502	2.15021	0.02045
	2.15174	0.01652	2.15357	0.01425	2.1524	0.02147
	2.1538	0.01655	2.15563	0.01565	2.15458	0.01991
	2.15584	0.01688	2.1577	0.0163	2.15666	0.01909
	2.15792	0.0151	2.15977	0.01576	2.15861	0.0192
	2.16	0.01541	2.16179	0.01574	2.16047	0.02134
	2.16203	0.01597	2.16381	0.01548	2.16236	0.01971
	2.16407	0.0164	2.16589	0.01582	2.16428	0.01869
	2.1661	0.01498	2.16795	0.01544	2.16625	0.01989
	2.16815	0.01531	2.16998	0.01628	2.16823	0.02037
	2.1702	0.0171	2.17208	0.01589	2.17025	0.0202
	2.17228	0.01751	2.17419	0.01469	2.17231	0.0201
	2.1744	0.01549	2.17631	0.01475	2.17444	0.01994
	2.17655	0.01639	2.17839	0.01586	2.17663	0.02075
	2.17869	0.0162	2.18043	0.0158	2.1788	0.0201
	2.18077	0.01701	2.18241	0.01369	2.18091	0.02057
	2.18284	0.01547	2.18434	0.01577	2.18303	0.02026
	2.185	0.01577	2.18633	0.01638	2.18522	0.0204
	2.18716	0.01717	2.18848	0.01637	2.18742	0.02062
	2.18922	0.01885	2.19071	0.01521	2.18964	0.02062
	2.19123	0.0136	2.19289	0.0159	2.19189	0.01948
	2.19327	0.01827	2.19497	0.01569	2.19414	0.01967
	2.19531	0.01399	2.19705	0.01604	2.19633	0.02039
	2.19739	0.01991	2.19915	0.01534	2.19845	0.01969
	2.19954	0.01444	2.20127	0.0164	2.20052	0.01948
	2.20173	0.01754	2.20339	0.01422	2.20251	0.02002
	2.20387	0.01628	2.20549	0.0163	2.20441	0.0214
	2.206	0.01682	2.2076	0.01639	2.2063	0.02009
	2.2081	0.01746	2.20976	0.01572	2.20824	0.01992
	2.21022	0.0145	2.21198	0.01502	2.21021	0.02072
	2.21229	0.01507	2.21419	0.01566	2.2122	0.02145
	2.21435	0.01819	2.21633	0.01631	2.21422	0.02091
	2.21644	0.01607	2.21841	0.01555	2.21629	0.01997
	2.21855	0.01662	2.22045	0.01534	2.21841	0.01965
	2.22071	0.01604	2.2225	0.01605	2.22054	0.02018
	2.22288	0.01663	2.22449	0.01579	2.2227	0.02058
	2.22498	0.0179	2.22647	0.01533	2.22491	0.02031
	2.22702	0.01425	2.22847	0.01619	2.2271	0.02059
	2.229	0.01791	2.23045	0.01546	2.22931	0.01955
	2.23093	0.01678	2.23249	0.01692	2.23149	0.02015
	2.23285	0.01683	2.23476	0.01527	2.23358	0.01984
	2.2348	0.01682	2.23694	0.01534	2.23565	0.02051
	2.23679	0.01555	2.23897	0.01604	2.23771	0.0205
	2.23883	0.01636	2.24095	0.01542	2.2397	0.02081
	2.2409	0.01818	2.24293	0.01679	2.24163	0.02008
	2.24304	0.01576	2.24495	0.01521	2.24351	0.02119
	2.24521	0.01662	2.24701	0.01582	2.24539	0.02134
	2.24731	0.01601	2.24911	0.0162	2.2473	0.02162
	2.24939	0.01867	2.25124	0.01626	2.24932	0.01916
	2.25152	0.01766	2.25334	0.01555	2.25144	0.01944
	2.25366	0.01445	2.25545	0.01602	2.25362	0.02011
	2.25576	0.01731	2.25766	0.01673	2.25576	0.02131
	2.25788	0.01741	2.25992	0.01666	2.25786	0.02035
	2.26006	0.01701	2.2621	0.01485	2.25995	0.0211
	2.26229	0.01593	2.2641	0.01559	2.26207	0.01951
	2.26448	0.01621	2.26601	0.01532	2.26417	0.02072
	2.26661	0.01813	2.26799	0.01672	2.26626	0.02009
	2.26872	0.01603	2.27003	0.01593	2.26846	0.01956
	2.27082	0.01523	2.2721	0.0156	2.27075	0.0211
	2.27285	0.01716	2.27421	0.01565	2.27302	0.02143
	2.27482	0.01696	2.27635	0.01684	2.27523	0.02281
	2.27682	0.0175	2.27845	0.0158	2.27741	0.02012
	2.27884	0.01614	2.28057	0.01696	2.27952	0.01981
	2.2809	0.01545	2.28273	0.01515	2.28154	0.02024
	2.28295	0.01733	2.2848	0.01706	2.28347	0.01975
	2.285	0.01729	2.28684	0.01543	2.28538	0.01836
	2.2871	0.01752	2.28897	0.01682	2.28737	0.0204
	2.28926	0.01563	2.29119	0.01546	2.28945	0.02105
	2.29141	0.01746	2.29342	0.01651	2.29162	0.02239
	2.29353	0.01844	2.29559	0.01622	2.29379	0.02032
	2.29567	0.01612	2.29771	0.01653	2.29585	0.0209
	2.29774	0.01594	2.29977	0.01666	2.29792	0.02093
	2.29977	0.01744	2.30192	0.01527	2.29998	0.0186
	2.30182	0.01774	2.30401	0.01613	2.30198	0.0208
	2.30386	0.0169	2.30593	0.01706	2.30395	0.02139
	2.30588	0.01638	2.30775	0.01576	2.30595	0.0223
	2.30792	0.01788	2.30961	0.01658	2.30799	0.0222
	2.30999	0.01725	2.31155	0.01675	2.31008	0.02077
	2.31204	0.01686	2.31355	0.01672	2.31223	0.02014
	2.31402	0.01634	2.31561	0.01602	2.3144	0.02084
	2.31598	0.01682	2.31768	0.01489	2.31652	0.02042
	2.318	0.01784	2.31976	0.01728	2.31861	0.02135
	2.32012	0.0175	2.32183	0.01652	2.32082	0.01887
	2.32227	0.01688	2.32393	0.01566	2.32301	0.01934
	2.3244	0.01735	2.32607	0.01654	2.32507	0.02084
	2.32653	0.01701	2.32825	0.01547	2.32702	0.02056
	2.32869	0.01706	2.33039	0.01752	2.32898	0.02025
	2.33081	0.01605	2.33253	0.01606	2.33099	0.0217
	2.3329	0.01696	2.33466	0.01685	2.33303	0.02312
	2.33498	0.01726	2.33684	0.01728	2.33506	0.02255
	2.33707	0.01697	2.33907	0.01633	2.33714	0.02108
	2.33914	0.01729	2.3413	0.01743	2.3393	0.02128
	2.34124	0.0165	2.34347	0.01525	2.34147	0.02037
	2.34341	0.01782	2.34558	0.01612	2.34364	0.01983
	2.34563	0.01825	2.34763	0.01635	2.34581	0.01955
	2.34782	0.01582	2.34961	0.01624	2.34791	0.02103
	2.34994	0.01751	2.35153	0.01568	2.34996	0.0215
	2.35202	0.01753	2.35345	0.0155	2.35203	0.02135
	2.35408	0.01838	2.35545	0.01708	2.35412	0.02087
	2.35613	0.01752	2.35751	0.01712	2.35626	0.02002
	2.35816	0.01581	2.3596	0.01566	2.35846	0.01955
	2.36019	0.01689	2.36173	0.01715	2.36062	0.01997
	2.36224	0.01834	2.36382	0.0162	2.36274	0.02072
	2.36431	0.01721	2.36587	0.01858	2.36479	0.02082
	2.3664	0.01714	2.36797	0.01683	2.36676	0.02189
	2.36846	0.01629	2.37024	0.0165	2.36868	0.02224
	2.37049	0.01804	2.37242	0.01559	2.37062	0.02084
	2.37248	0.01719	2.37444	0.01673	2.37256	0.01991
	2.37447	0.01631	2.37645	0.01683	2.37455	0.02038
	2.3765	0.01758	2.37852	0.01566	2.37658	0.02014
	2.37858	0.01773	2.38062	0.01619	2.37863	0.01977
	2.3807	0.01752	2.38276	0.01655	2.3807	0.02038
	2.38279	0.01746	2.38491	0.01687	2.38279	0.02082
	2.38488	0.01677	2.38702	0.01671	2.38483	0.02176
	2.38701	0.01851	2.38899	0.01656	2.38691	0.02051
	2.38921	0.01793	2.3909	0.01656	2.38914	0.01937
	2.39141	0.0173	2.39286	0.01777	2.39138	0.01929
	2.39353	0.01673	2.39492	0.01554	2.3935	0.02006
	2.39558	0.017	2.397	0.01769	2.39555	0.0203
	2.39758	0.01794	2.39909	0.01708	2.39767	0.02004
	2.39956	0.01793	2.40118	0.01788	2.39984	0.02147
	2.40157	0.01627	2.40329	0.0167	2.40203	0.02146
	2.40363	0.01806	2.40538	0.01605	2.40421	0.02045
	2.40572	0.01909	2.40749	0.01766	2.40634	0.01972
	2.40782	0.01636	2.40963	0.01706	2.40843	0.02004
	2.40995	0.01608	2.41178	0.01606	2.41049	0.01935
	2.41207	0.01799	2.41393	0.0173	2.41249	0.0196
	2.41421	0.01948	2.41613	0.01586	2.41449	0.01882
	2.41632	0.01738	2.41836	0.01765	2.41652	0.0191
	2.41842	0.01663	2.42052	0.01691	2.41857	0.02132
	2.42056	0.01799	2.42264	0.01603	2.42061	0.02021
	2.42278	0.01867	2.42474	0.01696	2.42268	0.02151
	2.42501	0.01765	2.42687	0.01665	2.42477	0.02021
	2.42718	0.01748	2.42895	0.01744	2.42687	0.02204
	2.42927	0.01782	2.43089	0.01596	2.42892	0.02162
	2.43134	0.01756	2.43276	0.01672	2.43097	0.0206
	2.4333	0.01791	2.43467	0.01788	2.43308	0.01975
	2.43518	0.0167	2.43673	0.0176	2.43521	0.02094
	2.43707	0.01798	2.43891	0.01646	2.43727	0.01954
	2.43901	0.01765	2.44102	0.01637	2.43935	0.02002
	2.44101	0.01873	2.44306	0.0168	2.44145	0.01851
	2.44305	0.01707	2.44504	0.01773	2.44351	0.02213
	2.44511	0.0171	2.44705	0.01638	2.4456	0.02009
	2.44722	0.0175	2.44907	0.01737	2.44767	0.02008
	2.44933	0.01879	2.45113	0.01664	2.44971	0.01872
	2.4514	0.01746	2.45322	0.01772	2.45171	0.01963
	2.45346	0.01763	2.45531	0.01732	2.45368	0.02162
	2.45553	0.01756	2.45737	0.01657	2.4557	0.0225
	2.45769	0.01959	2.45945	0.01719	2.45785	0.02122
	2.45987	0.01733	2.46166	0.0174	2.46004	0.02098
	2.462	0.0171	2.46391	0.01753	2.46214	0.02138
	2.46409	0.01864	2.46612	0.01696	2.46421	0.02098
	2.46623	0.01812	2.46829	0.01632	2.46629	0.0196
	2.46836	0.01732	2.47038	0.01766	2.46839	0.01858
	2.4705	0.01752	2.47241	0.01762	2.47051	0.02003
	2.47268	0.01834	2.47441	0.01695	2.47263	0.02033
	2.47485	0.01954	2.47641	0.01687	2.47474	0.02112
	2.47694	0.01783	2.47842	0.0171	2.47686	0.02094
	2.47897	0.01702	2.48046	0.01799	2.47904	0.02145
	2.48097	0.01764	2.48253	0.01633	2.48127	0.02065
	2.48298	0.01872	2.48464	0.01717	2.48347	0.01999
	2.48502	0.01867	2.48676	0.01719	2.48559	0.02005
	2.48708	0.01755	2.48884	0.01722	2.48768	0.02068
	2.48913	0.017	2.49089	0.01845	2.48973	0.02059
	2.4912	0.01867	2.49298	0.01668	2.49175	0.02072
	2.4933	0.01834	2.49509	0.01725	2.49378	0.02091
	2.49543	0.01744	2.49719	0.018	2.4958	0.02088
	2.49755	0.01752	2.49931	0.01752	2.49767	0.0217
	2.49971	0.01821	2.50143	0.01784	2.49963	0.02135
	2.50185	0.01867	2.50359	0.01612	2.50181	0.01909
	2.50395	0.01836	2.50587	0.01871	2.50399	0.01956
	2.50604	0.01729	2.50815	0.0162	2.50606	0.02038
	2.5081	0.01901	2.51022	0.01743	2.50808	0.01982
	2.51012	0.01879	2.51215	0.01662	2.51009	0.01941
	2.51211	0.01857	2.51407	0.01767	2.51211	0.02079
	2.51415	0.01678	2.516	0.01832	2.51414	0.02243
	2.51615	0.01845	2.51795	0.0177	2.51623	0.02211
	2.51812	0.01827	2.51992	0.01614	2.51841	0.01943
	2.52006	0.01791	2.5219	0.01797	2.52056	0.02
	2.52204	0.01709	2.5239	0.01727	2.52266	0.02057
	2.52413	0.01898	2.52591	0.01769	2.52481	0.02145
	2.5263	0.01897	2.52798	0.0175	2.52707	0.02064
	2.52846	0.01864	2.53012	0.01695	2.52931	0.02023
	2.53056	0.01766	2.53228	0.01917	2.53142	0.02076
	2.53264	0.01841	2.53442	0.01674	2.53342	0.02121
	2.53477	0.01898	2.53652	0.01789	2.53535	0.02049
	2.53692	0.01888	2.53865	0.01713	2.53732	0.01994
	2.53912	0.01733	2.5408	0.01741	2.53933	0.01979
	2.5413	0.01784	2.54293	0.01767	2.54139	0.02067
	2.54346	0.01812	2.5451	0.01668	2.54349	0.01999
	2.54563	0.01899	2.54728	0.01758	2.54561	0.02039
	2.54782	0.01856	2.54947	0.01768	2.54772	0.02181
	2.54999	0.01762	2.55165	0.01774	2.54984	0.02156
	2.55205	0.01858	2.55379	0.01802	2.55194	0.02074
	2.55404	0.01921	2.55589	0.0161	2.554	0.02093
	2.55605	0.01846	2.55791	0.01735	2.55609	0.02144
	2.55811	0.01761	2.55989	0.01801	2.55827	0.02146
	2.56018	0.0175	2.56185	0.01789	2.56048	0.02044
	2.56229	0.01999	2.56381	0.01749	2.56272	0.01992
	2.56435	0.01778	2.56582	0.0178	2.56492	0.02071
	2.56626	0.01779	2.56784	0.01774	2.56702	0.02057
	2.56831	0.01919	2.56988	0.01825	2.56906	0.02116
	2.57053	0.01897	2.57198	0.01808	2.57111	0.0203
	2.57265	0.01812	2.57422	0.01803	2.57308	0.01936
	2.57468	0.01799	2.57646	0.01762	2.57499	0.02105
	2.57671	0.01782	2.57857	0.01797	2.57687	0.02092
	2.57872	0.01987	2.58062	0.017	2.57876	0.02091
	2.58072	0.01818	2.58267	0.01784	2.58071	0.02097
	2.58277	0.01788	2.58471	0.01777	2.58272	0.02145
	2.58486	0.01802	2.58677	0.0178	2.58481	0.02286
	2.58701	0.01887	2.58883	0.01786	2.58692	0.02095
	2.58913	0.01911	2.59091	0.01718	2.58898	0.02078
	2.59121	0.01886	2.59298	0.01845	2.59107	0.02124
	2.59337	0.0179	2.59508	0.01876	2.59321	0.02128
	2.59557	0.02005	2.59723	0.01838	2.59541	0.02064
	2.59772	0.01813	2.59942	0.01655	2.59759	0.01931
	2.59978	0.01834	2.60155	0.01748	2.59976	0.02042
	2.60179	0.018	2.60353	0.01915	2.60193	0.02087
	2.6038	0.01861	2.60548	0.01757	2.60409	0.02117
	2.60581	0.01943	2.6075	0.01726	2.60624	0.02053
	2.60787	0.01908	2.60957	0.01791	2.60842	0.0225
	2.60993	0.01768	2.61172	0.01831	2.61063	0.02124
	2.61204	0.01945	2.6139	0.0175	2.61281	0.02172
	2.61418	0.01866	2.61606	0.01775	2.61493	0.01979
	2.61629	0.01917	2.61819	0.01734	2.61693	0.02118
	2.61842	0.01794	2.6203	0.01869	2.61885	0.02146
	2.62051	0.01823	2.62241	0.01856	2.62073	0.02105
	2.62255	0.01966	2.6245	0.01736	2.62265	0.02097
	2.62464	0.01991	2.62656	0.01725	2.62467	0.02125
	2.62679	0.01817	2.62859	0.01876	2.62676	0.0213
	2.62898	0.01889	2.63066	0.01884	2.62892	0.0217
	2.63118	0.01889	2.63273	0.01791	2.6311	0.01981
	2.63334	0.01936	2.63481	0.01692	2.63323	0.02014
	2.63541	0.01734	2.63691	0.01776	2.6354	0.02099
	2.6374	0.01897	2.63901	0.01884	2.63752	0.02067
	2.63939	0.0197	2.64113	0.01773	2.63956	0.0216
	2.64134	0.01837	2.6433	0.01764	2.64156	0.02065
	2.64325	0.01807	2.64535	0.01807	2.64355	0.0214
	2.64515	0.019	2.64729	0.01894	2.64556	0.02249
	2.64711	0.01871	2.64924	0.01796	2.64765	0.02138
	2.64913	0.02026	2.6512	0.01795	2.64977	0.02123
	2.65121	0.01868	2.6532	0.01878	2.65192	0.02063
	2.6533	0.01916	2.65526	0.01784	2.65408	0.02131
	2.65542	0.01949	2.6574	0.01864	2.65618	0.02027
	2.65754	0.02015	2.65956	0.01798	2.65812	0.02111
	2.65969	0.01887	2.66165	0.01818	2.66001	0.02182
	2.66185	0.01897	2.66371	0.01916	2.66198	0.02284
	2.66403	0.0187	2.66584	0.01864	2.66404	0.02117
	2.66619	0.02018	2.66798	0.01855	2.66616	0.0204
	2.66834	0.01915	2.67009	0.01843	2.66825	0.02156
	2.67047	0.01777	2.67221	0.01811	2.67036	0.02196
	2.6726	0.01834	2.67438	0.01897	2.67251	0.02158
	2.67477	0.01994	2.67657	0.01737	2.67467	0.0204
	2.67692	0.01963	2.6787	0.01743	2.67682	0.02099
	2.67906	0.0182	2.68082	0.01778	2.67895	0.02196
	2.6812	0.01913	2.68292	0.01783	2.68108	0.02152
	2.6833	0.02054	2.68498	0.01896	2.68324	0.02083
	2.68533	0.01951	2.68699	0.01839	2.68546	0.02103
	2.6873	0.01856	2.68898	0.01829	2.68765	0.02105
	2.68923	0.01814	2.69102	0.01915	2.68976	0.02193
	2.6912	0.01935	2.69309	0.01849	2.69183	0.02155
	2.69324	0.01935	2.69517	0.01818	2.69393	0.02104
	2.69537	0.01969	2.69722	0.01794	2.69604	0.02208
	2.69754	0.01963	2.69929	0.01867	2.69808	0.02174
	2.69973	0.01993	2.7014	0.0195	2.70008	0.02204
	2.70192	0.01957	2.70354	0.01855	2.70209	0.02107
	2.70407	0.01877	2.70573	0.0181	2.70407	0.02161
	2.70616	0.01778	2.70788	0.01863	2.70612	0.02177
	2.70816	0.01953	2.70994	0.01888	2.70817	0.02061
	2.71012	0.0199	2.71205	0.01917	2.7102	0.02023
	2.71209	0.01921	2.71415	0.01715	2.71221	0.02132
	2.71407	0.01844	2.71617	0.01791	2.71419	0.02198
	2.71612	0.02059	2.71818	0.0181	2.71617	0.02139
	2.71826	0.02045	2.72022	0.0188	2.71819	0.02078
	2.72039	0.01966	2.7223	0.01851	2.72026	0.02212
	2.72252	0.01878	2.72439	0.01831	2.72237	0.02232
	2.7246	0.01895	2.72643	0.01838	2.72447	0.02108
	2.72656	0.01989	2.72837	0.01998	2.72658	0.02145
	2.72854	0.02086	2.73027	0.01908	2.72876	0.02267
	2.73062	0.01872	2.73228	0.01896	2.73103	0.02227
	2.73272	0.0188	2.73442	0.01893	2.73328	0.02222
	2.73478	0.01939	2.73657	0.01917	2.73545	0.02093
	2.73685	0.0209	2.73868	0.01791	2.73759	0.02229
	2.73899	0.01897	2.74076	0.01852	2.73972	0.02149
	2.74115	0.01873	2.74287	0.01831	2.7418	0.02158
	2.74327	0.01953	2.745	0.01903	2.74384	0.02118
	2.74541	0.01975	2.74713	0.0192	2.74583	0.02095
	2.74754	0.01858	2.74923	0.01776	2.74783	0.02204
	2.7497	0.01925	2.75132	0.01927	2.74984	0.02177
	2.75188	0.02016	2.75344	0.01897	2.75188	0.02128
	2.75408	0.02099	2.75558	0.01905	2.75396	0.0213
	2.75621	0.01944	2.75778	0.019	2.75607	0.02211
	2.75829	0.01956	2.75999	0.01814	2.75816	0.02178
	2.76036	0.02013	2.76217	0.01887	2.76022	0.02191
	2.7625	0.01991	2.76429	0.01911	2.7623	0.02132
	2.76467	0.01893	2.76635	0.01836	2.76444	0.02316
	2.76677	0.01801	2.76833	0.01831	2.76662	0.02273
	2.76877	0.01947	2.77027	0.01875	2.76879	0.02182
	2.77073	0.02047	2.77226	0.01958	2.77091	0.02166
	2.77268	0.01983	2.77431	0.01963	2.77303	0.02212
	2.77466	0.02031	2.77637	0.01765	2.77515	0.02193
	2.77669	0.01983	2.77851	0.02025	2.77723	0.02103
	2.77873	0.01992	2.78074	0.01858	2.77927	0.0216
	2.78073	0.02022	2.78287	0.01871	2.78127	0.02163
	2.7827	0.01927	2.78489	0.01789	2.78326	0.0227
	2.78471	0.0187	2.78685	0.0187	2.78524	0.02147
	2.78677	0.02117	2.78883	0.0202	2.78721	0.02163
	2.78886	0.01959	2.79084	0.01992	2.78919	0.02208
	2.79097	0.01967	2.79289	0.01901	2.79113	0.02246
	2.79304	0.01844	2.79498	0.01959	2.79306	0.02196
	2.7951	0.0209	2.79704	0.01875	2.79504	0.0215
	2.79726	0.02153	2.79912	0.01974	2.79713	0.02277
	2.7995	0.0192	2.80129	0.01808	2.79932	0.02259
	2.80176	0.01859	2.80352	0.01749	2.8015	0.02188
	2.80396	0.01987	2.80568	0.01929	2.80368	0.0216
	2.80608	0.02005	2.80775	0.01909	2.80585	0.02152
	2.80816	0.01988	2.80976	0.01987	2.80803	0.02226
	2.81016	0.01937	2.81173	0.01876	2.81019	0.0219
	2.81213	0.02079	2.81371	0.01971	2.81237	0.02216
	2.81413	0.0208	2.81575	0.02052	2.81456	0.02145
	2.81616	0.01994	2.81785	0.01908	2.81672	0.02252
	2.81823	0.01982	2.81998	0.01891	2.81884	0.02253
	2.82035	0.01938	2.82217	0.01896	2.82093	0.02238
	2.82248	0.01928	2.82434	0.01991	2.82303	0.0211
	2.82458	0.02091	2.82648	0.01979	2.82514	0.02243
	2.82665	0.01932	2.82865	0.01854	2.82719	0.02332
	2.82869	0.02022	2.83076	0.01906	2.82919	0.02208
	2.83077	0.02107	2.83283	0.01958	2.83115	0.02118
	2.83287	0.02134	2.83495	0.01931	2.83312	0.02299
	2.83499	0.01943	2.83711	0.01948	2.83513	0.0232
	2.8371	0.01941	2.83926	0.0191	2.83716	0.02168
	2.83925	0.02023	2.84135	0.01977	2.83925	0.02139
	2.84142	0.02066	2.84342	0.0193	2.84138	0.02216
	2.84355	0.01831	2.84546	0.01921	2.84347	0.02199
	2.8456	0.01917	2.84752	0.01887	2.84556	0.02134
	2.8476	0.02111	2.84952	0.01913	2.84762	0.02262
	2.84957	0.02162	2.85145	0.01997	2.84968	0.02294
	2.85153	0.02075	2.85337	0.01976	2.85177	0.02295
	2.8535	0.02023	2.85531	0.01947	2.8539	0.02227
	2.85553	0.02053	2.85732	0.01948	2.85605	0.02217
	2.85759	0.02094	2.85939	0.01914	2.85815	0.02297
	2.85969	0.01928	2.86148	0.01997	2.86021	0.02231
	2.86177	0.01911	2.86358	0.01857	2.8623	0.02283
	2.86382	0.01966	2.86562	0.01978	2.86443	0.02134
	2.86592	0.02093	2.86765	0.02063	2.86657	0.02175
	2.86808	0.0203	2.86979	0.02139	2.86873	0.02168
	2.87023	0.02044	2.872	0.01939	2.87081	0.02198
	2.87236	0.02076	2.87421	0.01811	2.8728	0.02207
	2.87454	0.02141	2.87633	0.01923	2.8748	0.02271
	2.87672	0.01979	2.87845	0.01918	2.87685	0.02338
	2.87887	0.01989	2.88058	0.0186	2.87892	0.02385
	2.88099	0.01968	2.88271	0.01954	2.88103	0.02227
	2.88314	0.02057	2.88487	0.01957	2.88313	0.02233
	2.88533	0.01985	2.88705	0.02037	2.88523	0.02265
	2.88749	0.01972	2.88919	0.02026	2.88734	0.02237
	2.88961	0.01975	2.89124	0.01956	2.88947	0.02173
	2.89166	0.02171	2.89326	0.02028	2.89162	0.02143
	2.8936	0.02132	2.89528	0.01987	2.89373	0.02254
	2.89548	0.0209	2.89729	0.01952	2.89579	0.0235
	2.89741	0.02015	2.89931	0.01989	2.89785	0.02272
	2.89942	0.02126	2.90135	0.01829	2.89999	0.02184
	2.90151	0.02105	2.90338	0.02075	2.90214	0.0222
	2.90365	0.01985	2.90544	0.01947	2.9043	0.02312
	2.90577	0.01885	2.90758	0.01943	2.90641	0.02235
	2.90789	0.02107	2.9097	0.01927	2.90845	0.02209
	2.91003	0.02093	2.9118	0.01962	2.91047	0.02256
	2.91212	0.02071	2.91392	0.02053	2.91246	0.02287
	2.91415	0.01915	2.91612	0.01957	2.91442	0.0225
	2.91613	0.02146	2.91824	0.01876	2.91637	0.02214
	2.91815	0.0217	2.92031	0.02044	2.91835	0.02304
	2.92021	0.02078	2.92236	0.01991	2.92037	0.02306
	2.92228	0.02045	2.9244	0.02033	2.92245	0.02337
	2.92442	0.0212	2.92645	0.01936	2.92457	0.02213
	2.92664	0.02108	2.92848	0.01918	2.92671	0.02215
	2.92884	0.02072	2.93047	0.02017	2.92882	0.02191
	2.93097	0.01966	2.93243	0.01989	2.93088	0.02221
	2.93303	0.02102	2.93435	0.01931	2.93294	0.02227
	2.93507	0.02098	2.93633	0.02071	2.93505	0.02292
	2.9371	0.02126	2.93843	0.02052	2.93716	0.02351
	2.9391	0.0206	2.94062	0.02039	2.93931	0.0236
	2.9411	0.02073	2.94281	0.01938	2.94149	0.02258
	2.94317	0.02062	2.94497	0.01923	2.94368	0.02201
	2.94526	0.02166	2.94709	0.02038	2.94585	0.0227
	2.94736	0.02026	2.9492	0.02009	2.94798	0.02246
	2.94951	0.02051	2.95133	0.01966	2.95009	0.023
	2.95166	0.02147	2.95344	0.02013	2.95217	0.02246
	2.95375	0.02167	2.95552	0.02035	2.95422	0.02267
	2.95582	0.02046	2.95763	0.0208	2.95621	0.02394
	2.95789	0.02004	2.95982	0.02026	2.95826	0.02331
	2.96003	0.02086	2.96204	0.02049	2.96035	0.02195
	2.96218	0.02225	2.9642	0.01987	2.9624	0.02279
	2.96434	0.0202	2.96628	0.02022	2.96445	0.02284
	2.96653	0.0203	2.96829	0.02023	2.96651	0.02333
	2.96873	0.021	2.97033	0.01982	2.96862	0.02237
	2.9709	0.02145	2.97243	0.01958	2.97077	0.02399
	2.97302	0.02124	2.97452	0.02065	2.97297	0.02387
	2.97508	0.02023	2.97656	0.02027	2.97516	0.02215
	2.97708	0.02058	2.97854	0.02066	2.97725	0.02175
	2.97902	0.02168	2.98054	0.01966	2.97924	0.02303
	2.98093	0.02066	2.98264	0.02217	2.98122	0.02329
	2.98285	0.02025	2.98493	0.02009	2.98326	0.02304
	2.9848	0.01981	2.98707	0.01979	2.98531	0.02298
	2.9868	0.02169	2.98906	0.01959	2.98741	0.02355
	2.98882	0.02144	2.99105	0.02073	2.98951	0.02326
	2.99087	0.02081	2.99305	0.02061	2.99158	0.02425
	2.99297	0.02151	2.99506	0.02003	2.99363	0.02292
	2.99511	0.02226	2.99708	0.01988	2.99563	0.02216
	2.99726	0.0207	2.9992	0.02048	2.99756	0.02297
	2.99936	0.02093	3.00134	0.01985	2.99949	0.02356
	3.0015	0.02047	3.00342	0.02146	3.00154	0.02262
	3.00369	0.02148	3.00553	0.02018	3.00369	0.02228
	3.00588	0.02175	3.00771	0.02069	3.00582	0.02339
	3.0081	0.02084	3.0099	0.02091	3.00795	0.02444
	3.01034	0.02129	3.01203	0.01996	3.01008	0.0234
	3.01255	0.02138	3.01406	0.02033	3.01222	0.02257
	3.01462	0.02155	3.01604	0.01965	3.01435	0.02371
	3.01657	0.02099	3.01804	0.02048	3.01646	0.02396
	3.0185	0.01963	3.02006	0.02108	3.01858	0.02185
	3.02045	0.02142	3.02211	0.02074	3.02069	0.02225
	3.02243	0.02265	3.02421	0.02092	3.02284	0.02429
	3.02448	0.02147	3.02635	0.02093	3.02505	0.02365
	3.02656	0.02074	3.02846	0.02092	3.02728	0.02254
	3.02864	0.02176	3.0306	0.02114	3.02944	0.02323
	3.03071	0.02293	3.03273	0.01944	3.03156	0.02415
	3.03277	0.02213	3.0348	0.02086	3.03363	0.02449
	3.03487	0.02088	3.03681	0.02103	3.03565	0.02349
	3.03704	0.02117	3.03888	0.02036	3.03763	0.02275
	3.03923	0.02112	3.04103	0.02014	3.03962	0.02322
	3.04139	0.02084	3.0432	0.02011	3.04164	0.02379
	3.04353	0.02046	3.04537	0.02119	3.0437	0.02288
	3.0457	0.02078	3.04746	0.01981	3.04571	0.02306
	3.04784	0.02166	3.04945	0.02122	3.04779	0.02187
	3.04991	0.02213	3.05159	0.02036	3.04991	0.02424
	3.05196	0.02204	3.05372	0.02072	3.05201	0.02415
	3.05398	0.02258	3.0557	0.02051	3.05406	0.02329
	3.05601	0.02231	3.05762	0.02073	3.05607	0.02336
	3.05801	0.02219	3.05953	0.02004	3.05808	0.02482
	3.06	0.02049	3.06148	0.02156	3.06012	0.02442
	3.06199	0.02067	3.06353	0.02111	3.06219	0.02306
	3.064	0.0206	3.06561	0.02166	3.06427	0.02258
	3.06603	0.02277	3.06771	0.02072	3.06635	0.02284
	3.06813	0.02107	3.06979	0.02076	3.06843	0.02315
	3.07028	0.02092	3.07186	0.02069	3.07059	0.0226
	3.07243	0.02189	3.07396	0.02134	3.0728	0.02321
	3.07455	0.02331	3.07611	0.02011	3.07494	0.02463
	3.07665	0.02125	3.07828	0.02109	3.077	0.02469
	3.07873	0.02093	3.08044	0.02097	3.079	0.02462
	3.08081	0.02171	3.08259	0.02095	3.081	0.02472
	3.08284	0.02271	3.08472	0.01987	3.08301	0.0238
	3.08491	0.0209	3.08684	0.02104	3.08505	0.02314
	3.087	0.02088	3.08903	0.02194	3.08713	0.02192
	3.08915	0.02223	3.09126	0.02124	3.08922	0.0223
	3.09135	0.02232	3.09346	0.0198	3.09139	0.02338
	3.09356	0.02164	3.09562	0.02075	3.09356	0.02364
	3.09575	0.02124	3.09768	0.02037	3.09573	0.02416
	3.0979	0.02157	3.09966	0.02116	3.09788	0.02369
	3.10001	0.02191	3.10159	0.0209	3.10003	0.02453
	3.10206	0.02136	3.10353	0.02058	3.10222	0.0252
	3.10408	0.02184	3.10554	0.02124	3.10441	0.02412
	3.10614	0.021	3.10761	0.02103	3.10658	0.02271
	3.10823	0.0218	3.10972	0.02104	3.10873	0.02289
	3.11027	0.02196	3.11184	0.02087	3.11083	0.02264
	3.11228	0.02191	3.11397	0.02076	3.11285	0.02396
	3.11433	0.02114	3.11608	0.02213	3.11479	0.02258
	3.11637	0.02204	3.11821	0.022	3.1167	0.02394
	3.1184	0.02252	3.1204	0.02041	3.1186	0.02472
	3.12044	0.02144	3.12248	0.02122	3.12052	0.02573
	3.12245	0.02021	3.12447	0.02064	3.12247	0.02359
	3.12443	0.02321	3.12644	0.02053	3.12444	0.02342
	3.12642	0.02312	3.12842	0.02115	3.12649	0.02273
	3.12847	0.02189	3.13048	0.02085	3.12859	0.02378
	3.13063	0.02167	3.1326	0.02244	3.13068	0.02289
	3.1328	0.0228	3.13472	0.02183	3.13276	0.02364
	3.13497	0.02298	3.13684	0.02112	3.13481	0.0247
	3.13715	0.02145	3.13888	0.02101	3.13689	0.0248
	3.13938	0.02097	3.14084	0.02145	3.1391	0.02492
	3.14159	0.02237	3.14284	0.02161	3.14139	0.02371
	3.1437	0.02142	3.14496	0.02163	3.14358	0.02389
	3.14571	0.02211	3.14707	0.0206	3.14566	0.02454
	3.14767	0.02162	3.14912	0.02145	3.14776	0.02405
	3.14963	0.02202	3.15117	0.02128	3.14989	0.0231
	3.15163	0.0225	3.15327	0.02188	3.15201	0.02435
	3.15364	0.02239	3.15541	0.02062	3.15416	0.02392
	3.15571	0.02159	3.15756	0.02156	3.15631	0.02442
	3.15782	0.02151	3.15973	0.02159	3.15841	0.02252
	3.15995	0.02228	3.16188	0.02231	3.16045	0.02363
	3.16208	0.02317	3.16404	0.02015	3.16248	0.02402
	3.16421	0.02123	3.16623	0.02101	3.16448	0.02451
	3.16629	0.02162	3.1684	0.02113	3.1665	0.02399
	3.16832	0.02279	3.17051	0.02155	3.16852	0.02431
	3.17037	0.02259	3.1726	0.02147	3.17056	0.02513
	3.17247	0.02169	3.17471	0.02124	3.17263	0.02491
	3.17465	0.02165	3.17686	0.02168	3.17473	0.02452
	3.17687	0.02262	3.17893	0.02089	3.17689	0.02357
	3.17905	0.02294	3.18089	0.02167	3.179	0.02402
	3.18122	0.02152	3.1828	0.02155	3.18107	0.02439
	3.18333	0.02234	3.18475	0.02218	3.18323	0.02345
	3.18533	0.02302	3.18683	0.02148	3.18539	0.02355
	3.18722	0.02261	3.18898	0.02095	3.18749	0.02493
	3.18909	0.02123	3.19103	0.02034	3.18955	0.02571
	3.19098	0.02149	3.19298	0.02172	3.19159	0.02493
	3.19295	0.02268	3.19495	0.0221	3.19366	0.02351
	3.19501	0.02333	3.19696	0.02215	3.19573	0.02428
	3.19713	0.02312	3.199	0.02351	3.19775	0.02365
	3.19927	0.02138	3.20107	0.01876	3.1997	0.02315
	3.20137	0.02146	3.20319	0.02325	3.20159	0.02306
	3.20344	0.02349	3.20534	0.02042	3.20351	0.02376
	3.20553	0.02239	3.20742	0.02174	3.20554	0.02597
	3.20767	0.02141	3.20953	0.02096	3.20777	0.02516
	3.2098	0.02214	3.21174	0.02361	3.21003	0.02465
	3.2119	0.02377	3.214	0.02258	3.21217	0.02487
	3.21401	0.02301	3.2162	0.022	3.21424	0.0251
	3.21616	0.02155	3.21834	0.02035	3.21635	0.02483
	3.21832	0.02328	3.22041	0.02205	3.21847	0.02399
	3.22048	0.02262	3.22242	0.02139	3.22064	0.02319
	3.22265	0.02189	3.22439	0.02186	3.22278	0.02466
	3.22484	0.02174	3.22637	0.02201	3.22492	0.02447
	3.22702	0.02145	3.22838	0.0216	3.22707	0.02442
	3.22917	0.02293	3.23042	0.02301	3.22926	0.02453
	3.23126	0.02219	3.23253	0.02232	3.23142	0.02469
	3.23322	0.02237	3.23464	0.01913	3.23352	0.02482
	3.23513	0.02293	3.23672	0.02448	3.23556	0.02393
	3.23709	0.02297	3.23877	0.01691	3.23759	0.02411
	3.2391	0.023	3.24079	0.02777	3.2397	0.02485
	3.24113	0.02267	3.24285	0.01983	3.24179	0.02498
	3.24322	0.02136	3.24496	0.02359	3.24389	0.02453
	3.24535	0.02368	3.2471	0.0181	3.24595	0.02411
	3.24745	0.02366	3.24924	0.02138	3.24799	0.02477
	3.24956	0.02263	3.25133	0.02058	3.24997	0.02419
	3.25169	0.02183	3.25341	0.02654	3.25193	0.02466
	3.25385	0.02253	3.25565	0.02371	3.25393	0.02359
	3.25596	0.02409	3.25793	0.02465	3.25595	0.02512
	3.25805	0.02198	3.26006	0.02074	3.258	0.02463
	3.2601	0.02154	3.26206	0.02088	3.26005	0.02602
	3.26217	0.02264	3.26399	0.01952	3.26211	0.02451
	3.26424	0.02246	3.26587	0.01844	3.26421	0.02552
	3.26631	0.02317	3.2678	0.02076	3.26634	0.0254
	3.26839	0.02177	3.26981	0.01999	3.26849	0.0253
	3.2704	0.02307	3.27185	0.02881	3.27061	0.02376
	3.27234	0.02414	3.27392	0.02846	3.27269	0.0242
	3.27431	0.02364	3.27598	0.02698	3.27478	0.02487
	3.27638	0.02301	3.27809	0.02038	3.27697	0.02608
	3.27851	0.02181	3.28029	0.01397	3.27918	0.02384
	3.2806	0.02264	3.28251	0.01396	3.28131	0.02457
	3.28269	0.02311	3.28466	0.02107	3.28331	0.02424
	3.28484	0.02173	3.28676	0.02549	3.28527	0.02611
	3.28698	0.02266	3.28888	0.02708	3.28728	0.02403
	3.28912	0.02371	3.29101	0.02674	3.28935	0.02405
	3.29124	0.02383	3.29313	0.02478	3.29143	0.02531
	3.29338	0.02273	3.29525	0.02336	3.29355	0.02714
	3.29555	0.02224	3.29737	0.01751	3.29569	0.02427
	3.29776	0.02356	3.29952	0.01738	3.29782	0.0259
	3.29995	0.02301	3.30168	0.01633	3.29996	0.02505
	3.30203	0.02211	3.30379	0.02159	3.30203	0.02641
	3.30403	0.02249	3.30584	0.02618	3.30404	0.02385
	3.30602	0.02357	3.30778	0.03145	3.30606	0.02457
	3.30811	0.02416	3.30968	0.02636	3.30817	0.02343
	3.31027	0.02272	3.31165	0.02109	3.31034	0.02446
	3.31247	0.02156	3.31371	0.01583	3.31258	0.02446
	3.31456	0.02265	3.31581	0.01609	3.3148	0.02462
	3.31652	0.02366	3.31789	0.02126	3.31689	0.02449
	3.31841	0.02374	3.31994	0.02687	3.31888	0.02568
	3.32043	0.02242	3.32201	0.02726	3.32086	0.02574
	3.32249	0.02287	3.32421	0.02324	3.32282	0.02537
	3.32454	0.0238	3.32641	0.02191	3.32477	0.02445
	3.32654	0.02327	3.32853	0.02122	3.32674	0.02493
	3.32852	0.02333	3.33058	0.02115	3.3287	0.02488
	3.33055	0.02314	3.33265	0.02318	3.33068	0.02553
	3.33262	0.02343	3.33474	0.01698	3.33273	0.02551
	3.33477	0.02414	3.33683	0.02405	3.33482	0.02676
	3.33696	0.02202	3.33894	0.02319	3.33693	0.02579
	3.33911	0.02217	3.34108	0.03057	3.33902	0.02386
	3.34124	0.02383	3.34314	0.02344	3.34112	0.02426
	3.34341	0.02379	3.3452	0.02018	3.34325	0.02472
	3.34558	0.02305	3.3472	0.01441	3.34541	0.02494
	3.34773	0.02263	3.34919	0.01804	3.34756	0.02489
	3.3498	0.02433	3.3512	0.02541	3.34969	0.02472
	3.35185	0.02411	3.3532	0.02901	3.35182	0.02563
	3.35389	0.0227	3.35525	0.02889	3.35396	0.02551
	3.3559	0.02283	3.3574	0.02354	3.35613	0.026
	3.35791	0.02315	3.35956	0.01754	3.35833	0.02522
	3.35993	0.02374	3.3617	0.01822	3.36054	0.02457
	3.36201	0.02324	3.36384	0.0204	3.36272	0.0254
	3.36411	0.02234	3.36599	0.02047	3.36487	0.02515
	3.36623	0.02373	3.36813	0.02391	3.36694	0.02487
	3.36838	0.02395	3.37023	0.02514	3.36893	0.0252
	3.37043	0.02382	3.37236	0.02975	3.37087	0.02686
	3.37244	0.02238	3.37447	0.02786	3.37283	0.02589
	3.37449	0.02304	3.37653	0.02046	3.37486	0.02425
	3.37665	0.0243	3.37862	0.01602	3.37696	0.02428
	3.37887	0.02339	3.3808	0.01509	3.37909	0.02636
	3.38113	0.02208	3.38298	0.02205	3.38125	0.02541
	3.38333	0.02317	3.38507	0.02683	3.38333	0.02448
	3.38543	0.02437	3.38708	0.02826	3.38542	0.02493
	3.38746	0.0241	3.38907	0.02767	3.38749	0.02508
	3.38942	0.02287	3.39105	0.02307	3.38952	0.02543
	3.39139	0.02343	3.39314	0.01896	3.39152	0.02532
	3.3934	0.0234	3.39518	0.0182	3.39355	0.02612
	3.39539	0.02339	3.39713	0.02059	3.3956	0.02554
	3.39734	0.02382	3.39909	0.02314	3.39766	0.02657
	3.39935	0.02364	3.4011	0.02123	3.39976	0.02474
	3.4014	0.02366	3.40316	0.02791	3.40191	0.0244
	3.40347	0.02468	3.40525	0.02919	3.40404	0.02454
	3.40555	0.02315	3.40741	0.02303	3.40614	0.02556
	3.40763	0.02343	3.40959	0.02185	3.40816	0.02489
	3.40977	0.02332	3.41168	0.01788	3.41015	0.02535
	3.41188	0.02431	3.41375	0.01915	3.41219	0.02602
	3.414	0.02301	3.41592	0.02149	3.41426	0.02771
	3.41612	0.02233	3.41812	0.02954	3.41633	0.02641
	3.41821	0.0243	3.42033	0.02661	3.4184	0.02482
	3.42035	0.02541	3.42255	0.02477	3.42053	0.0249
	3.42255	0.02372	3.42478	0.02337	3.42267	0.02483
	3.42476	0.02329	3.42692	0.01981	3.42476	0.02452
	3.42688	0.02407	3.42889	0.01704	3.42685	0.02482
	3.42898	0.02521	3.43079	0.02255	3.42892	0.02717
	3.4311	0.02322	3.43272	0.02539	3.43103	0.02671
	3.43323	0.02216	3.4347	0.02592	3.43321	0.0258
	3.43533	0.02338	3.43672	0.02231	3.43547	0.02422
	3.43734	0.02375	3.43878	0.0266	3.43768	0.02563
	3.43928	0.02392	3.44089	0.02373	3.43979	0.02618
	3.44124	0.02368	3.443	0.01949	3.44185	0.02661
	3.44327	0.02377	3.44507	0.02278	3.44395	0.02585
	3.44537	0.02449	3.4471	0.02279	3.44607	0.0246
	3.4475	0.02446	3.44915	0.02531	3.44814	0.02519
	3.44964	0.02355	3.4513	0.02349	3.45014	0.0258
	3.45177	0.02321	3.45349	0.02752	3.45207	0.02548
	3.45389	0.02349	3.45565	0.02305	3.45399	0.02397
	3.45596	0.02427	3.45775	0.0186	3.45596	0.02684
	3.45799	0.02386	3.45984	0.02296	3.45798	0.02682
	3.46	0.02376	3.46207	0.02482	3.46004	0.02741
	3.46203	0.02398	3.46428	0.01625	3.46211	0.02598
	3.4641	0.02505	3.46638	0.02748	3.46417	0.02643
	3.4662	0.02404	3.46842	0.02742	3.46623	0.02556
	3.4683	0.02342	3.47041	0.02454	3.46829	0.0246
	3.47042	0.024	3.47238	0.02555	3.47039	0.02451
	3.47255	0.02465	3.47432	0.02294	3.4725	0.0252
	3.47463	0.02322	3.4763	0.02416	3.47462	0.02599
	3.47666	0.02322	3.47831	0.01431	3.47674	0.02611
	3.47866	0.02483	3.48032	0.02286	3.47893	0.02717
	3.48073	0.02519	3.48238	0.03151	3.48117	0.0257
	3.48282	0.02385	3.48456	0.02239	3.4834	0.02593
	3.4849	0.02287	3.48673	0.02313	3.48557	0.02541
	3.48701	0.02367	3.48882	0.02292	3.48767	0.02581
	3.48909	0.02402	3.49089	0.02079	3.48971	0.02581
	3.49115	0.02387	3.49294	0.02285	3.49169	0.02579
	3.49327	0.02266	3.49501	0.0261	3.49362	0.02713
	3.49543	0.0239	3.49711	0.03052	3.49558	0.02569
	3.49758	0.02584	3.49921	0.02044	3.49759	0.02567
	3.49973	0.02549	3.50135	0.01883	3.49965	0.02644
	3.50192	0.02502	3.50353	0.02524	3.50178	0.02627
	3.50411	0.02447	3.50575	0.02223	3.50393	0.02537
	3.50624	0.02432	3.50795	0.02003	3.50607	0.02536
	3.50828	0.02376	3.51013	0.02156	3.50816	0.02658
	3.51028	0.02354	3.51231	0.03624	3.51019	0.02682
	3.51234	0.02213	3.51441	0.02269	3.51226	0.02555
	3.51442	0.02378	3.51641	0.0285	3.51438	0.02536
	3.51647	0.02477	3.51836	0.01856	3.51651	0.02624
	3.51849	0.02399	3.52032	0.02152	3.51867	0.02542
	3.52048	0.0233	3.5223	0.00913	3.52075	0.02579
	3.5225	0.02477	3.52429	0.0314	3.52279	0.02737
	3.52449	0.02605	3.52631	0.02761	3.52497	0.02653
	3.52648	0.02396	3.52843	0.03082	3.52713	0.02683
	3.52847	0.02372	3.53063	0.02333	3.52917	0.02576
	3.53049	0.02455	3.53273	0.02626	3.53118	0.02619
	3.53255	0.02543	3.53477	0.02073	3.53317	0.02565
	3.53463	0.02412	3.53682	0.01686	3.53512	0.02715
	3.53676	0.02357	3.53885	0.02221	3.5371	0.02626
	3.53891	0.02501	3.54088	0.02595	3.53914	0.02561
	3.54107	0.02521	3.54296	0.02272	3.54121	0.02578
	3.54316	0.02481	3.54509	0.02729	3.54328	0.02697
	3.54526	0.02412	3.54719	0.03165	3.54532	0.02593
	3.54743	0.02374	3.54929	0.02445	3.54741	0.02534
	3.54964	0.02425	3.55147	0.01973	3.54959	0.02567
	3.55181	0.02406	3.55369	0.017	3.55175	0.02689
	3.55392	0.0234	3.55583	0.02371	3.55389	0.0271
	3.55598	0.02432	3.5579	0.0236	3.55603	0.02617
	3.55808	0.0253	3.55988	0.03052	3.55814	0.02695
	3.56022	0.02594	3.56183	0.02811	3.5602	0.02676
	3.5623	0.02527	3.56379	0.0239	3.56225	0.0259
	3.56432	0.02357	3.56576	0.01787	3.56436	0.0263
	3.56635	0.02504	3.5678	0.02294	3.56654	0.02558
	3.56843	0.02562	3.56993	0.02218	3.56874	0.02644
	3.57052	0.02453	3.57212	0.02619	3.57093	0.02637
	3.57262	0.02266	3.5743	0.02601	3.57307	0.02649
	3.57467	0.02497	3.57644	0.03	3.5751	0.02571
	3.5767	0.02495	3.57857	0.02315	3.57703	0.02723
	3.57877	0.02513	3.58067	0.02272	3.57897	0.02785
	3.58087	0.02355	3.58274	0.02332	3.58097	0.02664
	3.58298	0.02479	3.58483	0.02029	3.58301	0.02566
	3.58512	0.02461	3.58694	0.02182	3.58506	0.02719
	3.58728	0.0249	3.58908	0.02477	3.58712	0.02744
	3.58945	0.02456	3.59124	0.02986	3.58926	0.02554
	3.59163	0.02478	3.59336	0.02756	3.59141	0.02602
	3.59373	0.0251	3.59542	0.02604	3.59359	0.02683
	3.59573	0.02406	3.59748	0.02103	3.59575	0.02719
	3.59765	0.02386	3.59954	0.01956	3.59788	0.02664
	3.59959	0.02382	3.60151	0.01881	3.59997	0.02668
	3.60153	0.02528	3.60341	0.02719	3.60203	0.02729
	3.60349	0.02491	3.60531	0.0268	3.60412	0.02702
	3.60552	0.02516	3.60726	0.02876	3.60626	0.02661
	3.60759	0.0242	3.60928	0.02574	3.60835	0.02537
	3.60966	0.02589	3.61135	0.02636	3.61037	0.02578
	3.61169	0.02511	3.61346	0.02128	3.61237	0.02646
	3.61374	0.02388	3.61553	0.02025	3.61439	0.02716
	3.61586	0.02416	3.61759	0.02197	3.61639	0.02683
	3.61804	0.0252	3.61974	0.02461	3.61839	0.02753
	3.62019	0.02605	3.622	0.02482	3.62039	0.02775
	3.62233	0.02436	3.62426	0.02984	3.62236	0.02828
	3.62444	0.02452	3.62641	0.0279	3.62442	0.02636
	3.62654	0.0255	3.62854	0.02507	3.62657	0.02571
	3.62868	0.02536	3.63071	0.02167	3.62879	0.02645
	3.63088	0.02451	3.63285	0.02	3.63104	0.02612
	3.63311	0.02359	3.63498	0.0223	3.63328	0.0257
	3.6353	0.02473	3.63708	0.02544	3.6355	0.02682
	3.63746	0.02561	3.63915	0.0278	3.63763	0.02812
	3.63958	0.02509	3.64125	0.02824	3.6397	0.0276
	3.64162	0.02433	3.64336	0.02583	3.64177	0.0264
	3.64358	0.02462	3.64536	0.02417	3.64384	0.02656
	3.64548	0.02578	3.64731	0.02323	3.64588	0.0276
	3.6474	0.02559	3.64927	0.02221	3.64794	0.02739
	3.64943	0.02429	3.65126	0.0214	3.65006	0.02694
	3.65152	0.02493	3.6533	0.02633	3.65221	0.02604
	3.6536	0.02625	3.65538	0.02633	3.65433	0.02661
	3.65569	0.02544	3.65748	0.02874	3.65639	0.02859
	3.65783	0.02467	3.65956	0.02349	3.6584	0.02785
	3.65995	0.02429	3.6616	0.02651	3.66038	0.02686
	3.66201	0.02578	3.66369	0.02264	3.66234	0.02636
	3.66409	0.02547	3.66593	0.02313	3.66427	0.0276
	3.66617	0.02461	3.66817	0.02333	3.66622	0.02731
	3.66828	0.02523	3.67033	0.02751	3.66823	0.02589
	3.6704	0.02554	3.67243	0.02645	3.67028	0.02601
	3.6725	0.02576	3.67446	0.02742	3.67236	0.02655
	3.67459	0.02436	3.67648	0.02515	3.67447	0.02703
	3.6767	0.02405	3.6785	0.02202	3.67664	0.02696
	3.6788	0.02537	3.68055	0.02068	3.67878	0.02843
	3.68092	0.0264	3.6826	0.02301	3.68087	0.02873
	3.68303	0.02562	3.68457	0.02669	3.68296	0.02888
	3.68517	0.02454	3.68648	0.02677	3.68514	0.02685
	3.68723	0.02536	3.68849	0.02938	3.68734	0.02674
	3.68919	0.02621	3.69063	0.02708	3.68957	0.02627
	3.69114	0.02479	3.69277	0.02329	3.69181	0.02714
	3.6932	0.02423	3.69486	0.02083	3.69404	0.02592
	3.69531	0.02532	3.69695	0.02349	3.69616	0.0262
	3.69745	0.02638	3.69906	0.0256	3.69816	0.02789
	3.69956	0.02548	3.70118	0.02692	3.7001	0.02803
	3.70164	0.02499	3.70333	0.0271	3.70203	0.02769
	3.70373	0.02621	3.70549	0.02893	3.70397	0.02728
	3.70586	0.02599	3.70769	0.02558	3.70596	0.02947
	3.70801	0.02494	3.70989	0.02336	3.70801	0.02772
	3.71017	0.02457	3.7121	0.02219	3.71011	0.02629
	3.71228	0.02491	3.71424	0.02161	3.71218	0.02623
	3.71439	0.0263	3.71628	0.0237	3.71427	0.02621
	3.71653	0.02615	3.71829	0.02803	3.71639	0.0276
	3.71869	0.02497	3.72032	0.03055	3.71853	0.02732
	3.72084	0.02571	3.72244	0.02785	3.72064	0.02834
	3.72299	0.02581	3.72459	0.0249	3.7228	0.02834
	3.72507	0.02552	3.72668	0.02338	3.72495	0.02964
	3.72704	0.02457	3.72865	0.023	3.7271	0.02773
	3.72893	0.02405	3.73059	0.02205	3.7292	0.02762
	3.73086	0.02637	3.73262	0.02726	3.73136	0.02546
	3.73283	0.0263	3.73481	0.02762	3.7335	0.02714
	3.73482	0.02532	3.73691	0.02775	3.73559	0.02659
	3.73685	0.02551	3.7389	0.02566	3.73762	0.02623
	3.73889	0.02657	3.74086	0.0257	3.73962	0.02659
	3.74095	0.02714	3.74284	0.02386	3.74161	0.0295
	3.74304	0.02504	3.74488	0.02321	3.74359	0.02936
	3.74514	0.02444	3.74698	0.02392	3.74558	0.02847
	3.74723	0.02539	3.74914	0.02601	3.74757	0.02793
	3.74928	0.02563	3.7513	0.02711	3.7496	0.02846
	3.75139	0.02571	3.7534	0.02895	3.7517	0.0266
	3.75358	0.02507	3.7555	0.02733	3.75384	0.02563
	3.75579	0.02552	3.75767	0.02425	3.75593	0.02711
	3.75801	0.02656	3.75988	0.02351	3.75799	0.02845
	3.76024	0.02627	3.76203	0.02447	3.76004	0.02878
	3.76244	0.02494	3.76412	0.025	3.76208	0.02822
	3.76454	0.02572	3.76617	0.02622	3.76415	0.02803
	3.76654	0.02593	3.7682	0.02831	3.76629	0.02661
	3.76849	0.02588	3.77022	0.02815	3.76849	0.02656
	3.77045	0.02442	3.77222	0.02609	3.77071	0.02713
	3.77243	0.02558	3.77426	0.02483	3.77292	0.02845
	3.77444	0.02722	3.77633	0.02276	3.77514	0.02705
	3.77651	0.02635	3.7784	0.02468	3.77735	0.03038
	3.77861	0.02568	3.78047	0.02526	3.77952	0.02681
	3.78069	0.02565	3.78257	0.02642	3.78158	0.02713
	3.78278	0.02571	3.78464	0.02621	3.7836	0.0271
	3.78487	0.02598	3.78671	0.02741	3.78558	0.02945
	3.78702	0.02538	3.78884	0.02743	3.78755	0.02886
	3.78923	0.02512	3.79107	0.02635	3.78955	0.02686
	3.79143	0.02547	3.7933	0.02351	3.79161	0.02723
	3.79359	0.02717	3.79546	0.0253	3.79368	0.02827
	3.79574	0.02565	3.79757	0.02656	3.7957	0.0282
	3.79785	0.02532	3.79963	0.02687	3.79776	0.02674
	3.79992	0.02616	3.80177	0.02698	3.79986	0.02778
	3.80198	0.02783	3.80386	0.0264	3.80194	0.02736
	3.80404	0.02581	3.80587	0.02674	3.80399	0.02989
	3.80607	0.02486	3.80782	0.02441	3.806	0.02901
	3.80807	0.02566	3.80975	0.02555	3.80803	0.0298
	3.81004	0.02663	3.8117	0.02563	3.8101	0.02786
	3.81201	0.02535	3.81367	0.02633	3.81224	0.02633
	3.81393	0.02521	3.81566	0.02673	3.81436	0.02707
	3.81584	0.02652	3.81768	0.02663	3.81646	0.02682
	3.81786	0.02731	3.8197	0.02564	3.81855	0.02587
	3.82002	0.02627	3.82176	0.02629	3.82069	0.02958
	3.82222	0.0259	3.82387	0.02587	3.82288	0.0289
	3.82438	0.02653	3.82603	0.02664	3.82502	0.0279
	3.82653	0.02596	3.82822	0.02592	3.82707	0.02888
	3.82863	0.02644	3.83042	0.02749	3.82906	0.02735
	3.83079	0.02563	3.83258	0.02809	3.83104	0.02895
	3.83293	0.02524	3.83474	0.02779	3.83301	0.0253
	3.83503	0.02644	3.83692	0.02572	3.83499	0.02912
	3.83714	0.02739	3.8391	0.02387	3.83704	0.02941
	3.8393	0.02677	3.84125	0.0249	3.83918	0.02926
	3.84153	0.02554	3.84338	0.02571	3.84142	0.02706
	3.84381	0.02687	3.84549	0.02598	3.84364	0.02869
	3.84604	0.02648	3.84757	0.02799	3.8458	0.02755
	3.84814	0.02535	3.84961	0.02778	3.84792	0.02913
	3.85012	0.02443	3.85158	0.02728	3.84997	0.0267
	3.85197	0.02717	3.8535	0.02647	3.85203	0.02851
	3.85381	0.02739	3.85547	0.02492	3.85409	0.0294
	3.85576	0.02672	3.85752	0.02579	3.8562	0.02769
	3.8578	0.02586	3.85962	0.02559	3.85837	0.0303
	3.85989	0.02716	3.8617	0.02713	3.86052	0.02712
	3.86201	0.02703	3.8638	0.028	3.86261	0.02835
	3.86418	0.02614	3.86592	0.02818	3.86461	0.0289
	3.86633	0.02507	3.86803	0.02911	3.86664	0.02848
	3.86844	0.02601	3.87027	0.02592	3.86867	0.02794
	3.8705	0.0267	3.8724	0.02453	3.87067	0.0281
	3.87253	0.02642	3.8744	0.02562	3.87263	0.03101
	3.87453	0.02586	3.87637	0.02635	3.8746	0.02919
	3.87653	0.02643	3.87842	0.02724	3.87661	0.0274
	3.87858	0.02689	3.8805	0.02725	3.87867	0.02705
	3.88069	0.02713	3.88262	0.02656	3.88074	0.02828
	3.88281	0.02572	3.88476	0.0276	3.8828	0.02712
	3.88494	0.02623	3.8869	0.02664	3.88484	0.03001
	3.88714	0.02728	3.88899	0.02557	3.88694	0.02793
	3.88942	0.02669	3.891	0.02534	3.88915	0.03123
	3.89159	0.02496	3.89302	0.02726	3.89139	0.0278
	3.89359	0.02514	3.89509	0.02844	3.89356	0.02864
	3.89549	0.0278	3.89715	0.02693	3.89564	0.02787
	3.89743	0.02734	3.89921	0.02744	3.89773	0.02796
	3.89946	0.02579	3.90128	0.02733	3.89984	0.03403
	3.90154	0.02592	3.90335	0.02672	3.90198	0.02482
	3.90361	0.02717	3.90544	0.02632	3.90412	0.02654
	3.90572	0.02761	3.90754	0.02662	3.90626	0.02971
	3.90787	0.0262	3.90967	0.02739	3.90842	0.02781
	3.91003	0.02606	3.91181	0.02644	3.9106	0.0291
	3.91216	0.02707	3.91395	0.02717	3.91269	0.02676
	3.91431	0.02691	3.91611	0.02804	3.91468	0.03134
	3.9164	0.0264	3.91832	0.0262	3.91662	0.02625
	3.91845	0.0262	3.92046	0.02628	3.91856	0.02664
	3.92052	0.02633	3.9225	0.02618	3.92054	0.0295
	3.92268	0.02753	3.92455	0.0265	3.92261	0.03052
	3.92489	0.02664	3.92662	0.02699	3.92473	0.02853
	3.92706	0.02629	3.92869	0.02816	3.92684	0.03104
	3.92924	0.02687	3.93074	0.02815	3.92893	0.02653
	3.93144	0.02724	3.93273	0.02749	3.931	0.0291
	3.93345	0.02693	3.93471	0.02781	3.93315	0.03064
	3.93523	0.02616	3.93676	0.02819	3.93531	0.03002
	3.93703	0.0269	3.9389	0.02624	3.93746	0.02885
	3.93892	0.02845	3.94097	0.02593	3.93958	0.02576
	3.9409	0.02676	3.943	0.02662	3.94164	0.02801
	3.94296	0.02616	3.94501	0.02659	3.94366	0.02839
	3.94504	0.02637	3.94703	0.02879	3.94573	0.02885
	3.94712	0.02749	3.94907	0.02819	3.94784	0.0289
	3.94919	0.02676	3.95116	0.02826	3.94992	0.03072
	3.95124	0.02669	3.95325	0.02618	3.9519	0.02779
	3.95332	0.02693	3.95535	0.02683	3.95383	0.0283
	3.95548	0.02773	3.95744	0.02756	3.9558	0.0281
	3.95769	0.02677	3.95958	0.02722	3.95788	0.02868
	3.95987	0.02666	3.96178	0.02687	3.95999	0.02723
	3.96197	0.02586	3.96401	0.02885	3.96204	0.03142
	3.96404	0.02793	3.96621	0.02931	3.96412	0.02796
	3.96617	0.02769	3.96833	0.02732	3.96626	0.03297
	3.96838	0.02709	3.97041	0.02621	3.96842	0.02911
	3.97062	0.0262	3.97246	0.02715	3.97056	0.02953
	3.97284	0.02724	3.97451	0.02757	3.97269	0.02798
	3.97499	0.02813	3.97653	0.02573	3.97482	0.02676
	3.97704	0.02647	3.97853	0.02832	3.97697	0.0291
	3.97903	0.02581	3.98056	0.02771	3.97914	0.02981
	3.98101	0.02735	3.98262	0.02883	3.98138	0.02873
	3.98302	0.02804	3.9847	0.02797	3.98351	0.03095
	3.98503	0.02694	3.98678	0.02757	3.98555	0.02971
	3.987	0.02679	3.98883	0.02727	3.98757	0.02741
	3.98903	0.02781	3.99084	0.02747	3.98965	0.02973
	3.99112	0.02827	3.99292	0.02921	3.99179	0.02614
	3.99328	0.02694	3.99505	0.02765	3.99392	0.03162
	3.99546	0.02567	3.99721	0.02553	3.99596	0.02689
	3.99756	0.02724	3.99939	0.02737	3.99782	0.03004
	3.99962	0.02734	4.00155	0.02888	3.99973	0.03008
	4.00167	0.02814	4.00365	0.02791	4.00186	0.03017
	4.00375	0.02638	4.00586	0.02751	4.00405	0.0307
	4.00583	0.02715	4.00808	0.02799	4.00614	0.02804
	4.00793	0.02782	4.01013	0.02911	4.00817	0.02829
	4.01006	0.02818	4.01207	0.0274	4.01017	0.02992
	4.01221	0.02656	4.01398	0.0279	4.01218	0.02947
	4.01436	0.02683	4.01587	0.02906	4.01419	0.02976
	4.01646	0.02764	4.0178	0.02742	4.01623	0.03015
	4.01845	0.02808	4.0198	0.02641	4.01833	0.02916
	4.02034	0.02678	4.02183	0.02681	4.02048	0.03091
	4.02225	0.02722	4.02386	0.02917	4.02264	0.02653
	4.02426	0.02812	4.0259	0.02922	4.02482	0.02948
	4.02638	0.02833	4.02799	0.02951	4.02702	0.02854
	4.02851	0.02683	4.03016	0.02971	4.02919	0.03136
	4.03058	0.02689	4.03233	0.02798	4.03128	0.0299
	4.03267	0.02793	4.03447	0.02692	4.03336	0.02858
	4.0348	0.02814	4.03659	0.02681	4.0354	0.02944
	4.03694	0.02744	4.03873	0.02676	4.03741	0.03087
	4.03909	0.02694	4.04085	0.02632	4.0394	0.02859
	4.04122	0.02686	4.04299	0.02906	4.04141	0.03093
	4.04337	0.02845	4.04517	0.03068	4.04345	0.02812
	4.04557	0.02776	4.04736	0.02961	4.04553	0.02977
	4.04777	0.02774	4.04959	0.02841	4.04765	0.0286
	4.04997	0.02694	4.05179	0.02805	4.04983	0.02946
	4.05213	0.0285	4.0539	0.02702	4.05197	0.03141
	4.05423	0.0278	4.05594	0.02635	4.05402	0.02909
	4.05625	0.02735	4.05789	0.02679	4.0561	0.03142
	4.05824	0.02687	4.05976	0.02884	4.05823	0.02847
	4.06022	0.02817	4.06168	0.02977	4.06041	0.02887
	4.06225	0.02861	4.06367	0.03101	4.06267	0.02971
	4.06431	0.02658	4.06574	0.02834	4.06488	0.02881
	4.06628	0.02792	4.06782	0.02845	4.06694	0.02894
	4.06825	0.02785	4.0699	0.02641	4.06894	0.02913
	4.07025	0.02849	4.07199	0.02834	4.07097	0.03112
	4.07228	0.02661	4.07419	0.02661	4.07298	0.03297
	4.07433	0.02803	4.0764	0.02823	4.07497	0.02874
	4.07642	0.0281	4.07855	0.02836	4.07695	0.02879
	4.07854	0.02814	4.08063	0.03061	4.07891	0.02884
	4.08064	0.02786	4.08272	0.02993	4.08087	0.02934
	4.08274	0.02717	4.08481	0.02754	4.08286	0.03049
	4.08489	0.02822	4.0869	0.02907	4.0849	0.02913
	4.08705	0.02805	4.089	0.02865	4.08699	0.03009
	4.08915	0.02869	4.09114	0.02754	4.08905	0.02984
	4.09123	0.02667	4.09322	0.02972	4.09115	0.02887
	4.09337	0.02784	4.09533	0.02844	4.09331	0.0308
	4.09555	0.02843	4.09742	0.02903	4.09549	0.02803
	4.09768	0.0285	4.09949	0.02874	4.09764	0.03043
	4.09974	0.02638	4.1015	0.02728	4.09978	0.03045
	4.10173	0.02813	4.10346	0.02992	4.10193	0.02981
	4.1037	0.02854	4.10542	0.02676	4.1041	0.0304
	4.10571	0.02885	4.10746	0.03096	4.10628	0.0293
	4.10777	0.02764	4.10957	0.02794	4.10845	0.0305
	4.10988	0.02834	4.11171	0.02848	4.11056	0.03
	4.11204	0.02856	4.11384	0.02923	4.11268	0.02987
	4.1142	0.02806	4.11597	0.02936	4.11481	0.03119
	4.11632	0.02772	4.11808	0.02799	4.11691	0.0298
	4.11844	0.02748	4.12017	0.02887	4.11893	0.0287
	4.1205	0.02786	4.12228	0.02921	4.12085	0.02994
	4.12251	0.0287	4.12442	0.03027	4.12277	0.02965
	4.12458	0.02802	4.12654	0.02785	4.12473	0.03026
	4.12677	0.02773	4.12867	0.02854	4.12677	0.02814
	4.129	0.02834	4.13085	0.02915	4.12887	0.03044
	4.13124	0.02893	4.13304	0.02724	4.131	0.03115
	4.13342	0.02738	4.13519	0.02994	4.13306	0.03112
	4.13551	0.02722	4.13726	0.02763	4.1351	0.03111
	4.13754	0.02847	4.13928	0.02986	4.13723	0.02941
	4.13951	0.02906	4.14122	0.0299	4.13945	0.02852
	4.14145	0.02792	4.14329	0.03003	4.14161	0.03053
	4.14334	0.02698	4.14534	0.02933	4.14371	0.02901
	4.14524	0.02836	4.14729	0.02888	4.14578	0.03012
	4.14717	0.02952	4.14921	0.02827	4.14783	0.02948
[truncated: 23,117 more rows]

## Sheet: Figure 2h
Figure 2h			Before	After	100% Stain
		Frequency (Hz)	1000	1000	1000
	Impedance (Ohms)	Electrode #1	67687.4	228229	68541
		Electrode #2	38707.7	178124	68247.4
		Electrode #3	73235.4	174391	94078.8
		Electrode #4	82514.1	233902	294286
		Electrode #5	73887.4	208658	160469
		Electrode #6	115611	235087	68102.1
		Electrode #7	43201.7	305048	70910.2
		Frequency (Hz)	2000	2000	2000
	Impedance (Ohms)	Electrode #1	56798.8	204773	52375.6
		Electrode #2	31638.5	159388	51222.4
		Electrode #3	64394.1	156944	79977.3
		Electrode #4	72851.3	210415	218927
		Electrode #5	66324.1	187563	130145
		Electrode #6	101182	210680	52208.2
		Electrode #7	30391	266584	55696.8
		Frequency (Hz)	4000	4000	4000
	Impedance (Ohms)	Electrode #1	47475.1	182876	40218.7
		Electrode #2	27214.2	142303	33356.2
		Electrode #3	56835.4	140529	67280.3
		Electrode #4	64967.1	187701	159586
		Electrode #5	59829.5	167752	106180
		Electrode #6	88338.5	187647	35754.5
		Electrode #7	24196.7	234205	44219.7
		Frequency (Hz)	8000	8000	8000
	Impedance (Ohms)	Electrode #1	39553	158643	31041.1
		Electrode #2	23710.5	124205	22520.9
		Electrode #3	49174.6	122873	55292.5
		Electrode #4	56738.7	162345	114986
		Electrode #5	52978.4	146155	87591
		Electrode #6	75938.3	161940	26713.6
		Electrode #7	20865.3	197732	35635.4
		Frequency (Hz)	10000	10000	10000
	Impedance (Ohms)	Electrode #1	37097.2	149744	28534
		Electrode #2	22600.3	117795	19978
		Electrode #3	46480.9	116517	51350.2
		Electrode #4	53839.2	153062	103765
		Electrode #5	50450.6	138232	81746.7
		Electrode #6	71685.9	152809	26557.7
		Electrode #7	19998.8	184581	33320
		Frequency (Hz)	20000	20000	20000
	Impedance (Ohms)	Electrode #1	30987.3	124017	22573
		Electrode #2	19275.2	100160	15080.1
		Electrode #3	37820.4	98573.2	40033.1
		Electrode #4	44148.1	127429	75772.8
		Electrode #5	42145	115249	66745.8
		Electrode #6	59644.5	127559	19918
		Electrode #7	17643.2	148043	27787.9
		Frequency (Hz)	40000	40000	40000
	Impedance (Ohms)	Electrode #1	26012	100696	17847.4
		Electrode #2	15888.9	82288.3	11540.3
		Electrode #3	29140.5	80778.5	30295.9
		Electrode #4	34222.4	101278	55925.9
		Electrode #5	33103.1	92351.3	52174.3
		Electrode #6	47786.8	102193	15212.4
		Electrode #7	15315.9	111204	23702.5
		Frequency (Hz)	80000	80000	80000
	Impedance (Ohms)	Electrode #1	21907.2	80051.3	14253.1
		Electrode #2	12736.6	66836.7	8962.7
		Electrode #3	22067.6	65425.3	21660.9
		Electrode #4	25724.7	79538.8	41071
		Electrode #5	25214	72227.6	6012.61
		Electrode #6	37701.6	80692.5	11905
		Electrode #7	13463	80166.8	20519.1
		Frequency (Hz)	100000	100000	100000
	Impedance (Ohms)	Electrode #1	20715.8	73890.9	13286.5
		Electrode #2	11863.2	62128.7	8282.31
		Electrode #3	20236	60836.6	19893.9
		Electrode #4	23514.1	73097.4	37112.4
		Electrode #5	23086.4	66220.4	5727.89
		Electrode #6	34933.4	74077.7	11078.7
		Electrode #7	13145.1	71141.4	19611.1

## Sheet: Figure 3gh
Figure 3g
			Relative mRNA levels
	Gene name	Test number	Day 46	Day 71	Day 177
	Wnt3a	1	1.19929	2.72863	0.63645
		2	1.06497	1.52579	0.90384
		3	0.73574	1.52579	0.84693
	ZBTB20	1	0.96361	1.94025	2.58764
		2	0.82153	2.14308	2.11308
		3	1.21486	2.14308	4.52608
	PROX1	1	1.11398	2.14446	5.54189
		2	1.03055	1.43443	4.57568
		3	0.85547	1.43443	3.58782
Figure 3h
			Relative mRNA levels
	Gene name	Test number	hHO	DMT
	PROX1	1	2.10817	1.06267
		2	2.2396	1.07495
		3	2.70708	0.86237
	TTR	1	0.21229	1.11591
		2	0.03434	0.88799
		3	0.16589	0.9961

## Sheet: Figure 6ab
Figure 6a	Continuous singal					Figure 6b	Continuous singal
	Time (s)	Value (mV)		Raster fo spikes			Time (s)	Value (mV)
	39.8	0.003313		39.9489			13.005	0.006821
	39.8	0.002923		39.9536			13.005	0.009159
	39.8	-0.00039		39.9601			13.0051	0.010913
	39.8001	-0.002728		39.9698			13.0051	0.009939
	39.8001	-0.001949		39.9999			13.0051	0.005846
	39.8001	0.000195		40.022			13.0051	0.002144
	39.8002	0.001949		40.0769			13.0052	0.00039
	39.8002	0.001364		40.0897			13.0052	0.001559
	39.8002	0.001169		40.1022			13.0052	0.00078
	39.8002	0.00078		40.1233			13.0052	-0.000585
	39.8002	0.00078		40.1322			13.0053	-0.00039
	39.8003	0.00039		40.1373			13.0053	0.000974
	39.8003	-0.001949		40.192			13.0053	0.000585
	39.8003	-0.004092		40.1949			13.0053	-0.000585
	39.8004	-0.002923		40.1983			13.0053	-0.003898
	39.8004	-0.000585		40.1989			13.0054	-0.005262
	39.8004	-0.001949		40.2105			13.0054	-0.001754
	39.8004	-0.005262		40.224			13.0054	0.003313
	39.8004	-0.008185		40.2274			13.0054	0.004872
	39.8005	-0.008575		40.2333			13.0055	0.002339
	39.8005	-0.011887		40.2397			13.0055	-0.000585
	39.8005	-0.014811		40.2578			13.0055	-0.001949
	39.8006	-0.01637		40.273			13.0055	-0.001949
	39.8006	-0.0152		40.2965			13.0056	-0.001169
	39.8006	-0.012082		40.3069			13.0056	-0.002144
	39.8006	-0.009354		40.3102			13.0056	-0.003313
	39.8006	-0.005846		40.313			13.0056	-0.001949
	39.8007	-0.004677		40.32			13.0057	0.000974
	39.8007	-0.006431		40.3228			13.0057	0.003313
	39.8007	-0.00799		40.328			13.0057	0.003508
	39.8008	-0.006431		40.3345			13.0058	0.001754
	39.8008	-0.002923		40.3371			13.0058	-0.000585
	39.8008	0.00039		40.3421			13.0058	-0.002339
	39.8008	0.000974		40.3445			13.0058	-0.002144
	39.8008	-0.000974		40.3505			13.0059	0.000974
	39.8009	-0.002728		40.353			13.0059	0.003898
	39.8009	-0.001559		40.3586			13.0059	0.003703
	39.8009	0.000974		40.3618			13.0059	0.001364
	39.801	0.003313		40.3637			13.006	0.00039
	39.801	0.003313		40.3682			13.006	0.001169
	39.801	0.002728		40.371			13.006	0.002144
	39.801	0.002339		40.3752			13.006	0.001754
	39.801	0.002339		40.3792			13.0061	0.000585
	39.8011	0.002339		40.3813			13.0061	-0.00039
	39.8011	0.003118		40.3819			13.0061	0.000974
	39.8011	0.003898		40.3895			13.0061	0.002533
	39.8011	0.004677		40.4166			13.0061	-0.000974
	39.8012	0.004677		40.9585			13.0062	-0.005846
	39.8012	0.004872		41.2517			13.0062	-0.00799
	39.8012	0.004677		41.3312			13.0062	-0.006236
	39.8013	0.002728		41.4116			13.0062	-0.003703
	39.8013	0.001169		41.9924			13.0063	-0.002533
	39.8013	0.002728		41.9952			13.0063	-0.001559
	39.8013	0.005651					13.0063	-0.002144
	39.8013	0.00838					13.0063	-0.010718
	39.8014	0.00838					13.0064	-0.017149
	39.8014	0.008575					13.0064	-0.014226
	39.8014	0.00799					13.0064	-0.004872
	39.8015	0.004287					13.0064	0.002533
	39.8015	0.000974					13.0065	0.003118
	39.8015	-0.00078					13.0065	0.002728
	39.8015	0					13.0065	0.002144
	39.8015	0.001364					13.0066	-0.000974
	39.8016	0.002339					13.0066	-0.003118
	39.8016	0.004092					13.0066	-0.003313
	39.8016	0.004872					13.0066	-0.001364
	39.8017	0.002728					13.0067	0.001949
	39.8017	-0.000195					13.0067	0.003898
	39.8017	-0.001949					13.0067	0.006041
	39.8017	-0.001559					13.0067	0.006431
	39.8017	-0.001364					13.0068	0.003703
	39.8018	-0.001364					13.0068	0.000585
	39.8018	0.002339					13.0068	0.00078
	39.8018	0.005846					13.0068	0.003118
	39.8019	0.006626					13.0069	0.002923
	39.8019	0.004677					13.0069	0.001169
	39.8019	0.003898					13.0069	0.00078
	39.8019	0.004482					13.0069	0.002144
	39.8019	0.004872					13.0069	0.003898
	39.802	0.004482					13.007	0.004677
	39.802	0.006041					13.007	0.005067
	39.802	0.007405					13.007	0.004872
	39.8021	0.007016					13.007	0.005067
	39.8021	0.005262					13.0071	0.004872
	39.8021	0.001754					13.0071	0.001364
	39.8021	-0.000974					13.0071	-0.002144
	39.8021	-0.003703					13.0071	-0.00078
	39.8022	-0.004677					13.0072	0
	39.8022	-0.004287					13.0072	-0.024749
	39.8022	-0.002923					13.0072	-0.049109
	39.8023	-0.001364					13.0073	-0.05554
	39.8023	-0.00078					13.0073	-0.040339
	39.8023	0.000974					13.0073	-0.022606
	39.8023	0.002339					13.0073	-0.014226
	39.8023	0.002728					13.0074	-0.009159
	39.8024	0.001754					13.0074	-0.008185
	39.8024	0.000585					13.0074	-0.009549
	39.8024	-0.000195					13.0074	-0.009549
	39.8025	-0.002728					13.0075	-0.006626
	39.8025	-0.004677					13.0075	-0.001949
	39.8025	-0.004872					13.0075	0.002533
	39.8025	-0.003118					13.0075	0.004482
	39.8025	0					13.0076	0.006041
	39.8026	0.001559					13.0076	0.006821
	39.8026	0.002144					13.0076	0.006626
	39.8026	0.00078					13.0076	0.006821
	39.8026	0.000585					13.0076	0.009939
	39.8027	0.000974					13.0077	0.013641
	39.8027	0.000195					13.0077	0.015395
	39.8027	-0.000195					13.0077	0.014811
	39.8028	0.004092					13.0077	0.014031
	39.8028	0.008769					13.0078	0.013836
	39.8028	0.011693					13.0078	0.013836
	39.8028	0.010328					13.0078	0.013641
	39.8028	0.008769					13.0078	0.013446
	39.8029	0.0076					13.0079	0.013252
	39.8029	0.007016					13.0079	0.010913
	39.8029	0.006236					13.0079	0.009549
	39.803	0.004872					13.0079	0.013641
	39.803	0.003898					13.008	0.018903
	39.803	0.003313					13.008	0.019877
	39.803	0.003118					13.008	0.016175
	39.803	0.001949					13.0081	0.012667
	39.8031	0.001169					13.0081	0.011693
	39.8031	0.001754					13.0081	0.008964
	39.8031	0.002923					13.0081	0.007016
	39.8032	0.001169					13.0082	0.010523
	39.8032	-0.001949					13.0082	0.014616
	39.8032	-0.004482					13.0082	0.013446
	39.8032	-0.004872					13.0082	0.008769
	39.8032	-0.005067					13.0083	0.008964
	39.8033	-0.004872					13.0083	0.012277
	39.8033	-0.003898					13.0083	0.011693
	39.8033	-0.002533					13.0083	0.00721
	39.8034	-0.002144					13.0084	-0.001559
	39.8034	-0.002728					13.0084	-0.006821
	39.8034	-0.003898					13.0084	-0.0076
	39.8034	-0.005067					13.0084	-0.004092
	39.8034	-0.00721					13.0084	0.000585
	39.8035	-0.008185					13.0085	0.002533
	39.8035	-0.006431					13.0085	0.002923
	39.8035	-0.003703					13.0085	0.002728
	39.8036	-0.00078					13.0085	0.007405
	39.8036	0					13.0086	0.011693
	39.8036	0					13.0086	0.007016
	39.8036	-0.001169					13.0086	-0.00039
	39.8036	-0.003898					13.0086	0.001169
	39.8037	-0.005651					13.0087	0.007795
	39.8037	-0.002923					13.0087	0.008575
	39.8037	0.001559					13.0087	0.003118
	39.8038	0.004677					13.0087	0.000195
	39.8038	0.003703					13.0088	0.000585
	39.8038	0.000974					13.0088	0.000195
	39.8038	-0.001364					13.0088	-0.00078
	39.8038	-0.003508					13.0089	-0.001364
	39.8039	-0.004677					13.0089	-0.001559
	39.8039	-0.006236					13.0089	-0.001949
	39.8039	-0.00721					13.0089	-0.002533
	39.804	-0.009939					13.009	-0.002728
	39.804	-0.011498					13.009	-0.002144
	39.804	-0.014421					13.009	-0.00078
	39.804	-0.015395					13.009	0
	39.804	-0.015395					13.0091	-0.002339
	39.8041	-0.013641					13.0091	-0.004677
	39.8041	-0.010718					13.0091	-0.00078
	39.8041	-0.00838					13.0091	0.004482
	39.8041	-0.006431					13.0091	0.005067
	39.8042	-0.005457					13.0092	0.00078
	39.8042	-0.006236					13.0092	-0.00078
	39.8042	-0.007405					13.0092	-0.000195
	39.8043	-0.006626					13.0092	-0.003118
	39.8043	-0.005067					13.0093	-0.007016
	39.8043	-0.003118					13.0093	-0.009939
	39.8043	-0.002339					13.0093	-0.010134
	39.8043	-0.000974					13.0093	-0.009939
	39.8044	-0.000585					13.0094	-0.009939
	39.8044	-0.000195					13.0094	-0.012472
	39.8044	-0.00039					13.0094	-0.014226
	39.8045	-0.001559					13.0094	-0.010523
	39.8045	-0.002923					13.0095	-0.005067
	39.8045	-0.006626					13.0095	-0.001364
	39.8045	-0.00838					13.0095	-0.002144
	39.8045	-0.006236					13.0096	-0.002533
	39.8046	-0.002144					13.0096	-0.002533
	39.8046	-0.000974					13.0096	-0.002144
	39.8046	-0.002533					13.0096	-0.002144
	39.8047	-0.001754					13.0097	-0.003898
	39.8047	0.001364					13.0097	-0.005457
	39.8047	0.003313					13.0097	-0.004677
	39.8047	0.003508					13.0097	-0.002728
	39.8047	0.002339					13.0098	-0.002923
	39.8048	0.001559					13.0098	-0.004287
	39.8048	0.002923					13.0098	-0.004677
	39.8048	0.005262					13.0098	-0.004092
	39.8049	0.008185					13.0099	-0.003898
	39.8049	0.00838					13.0099	-0.004287
	39.8049	0.006431					13.0099	-0.003508
	39.8049	0.004092					13.0099	-0.002728
	39.8049	0.002339					13.0099	-0.003508
	39.805	0.002728					13.01	-0.004872
	39.805	0.005651					13.01	-0.005067
	39.805	0.008185					13.01	-0.003898
	39.8051	0.008769					13.01	-0.001949
	39.8051	0.00721					13.0101	-0.001169
	39.8051	0.006431					13.0101	-0.003313
	39.8051	0.006431					13.0101	-0.005651
	39.8051	0.004287					13.0101	-0.004872
	39.8052	0.001559					13.0102	-0.001364
	39.8052	0.001169					13.0102	0.001364
	39.8052	0.002533					13.0102	0.001754
	39.8053	0.003703					13.0102	0.001364
	39.8053	0.003508					13.0103	0.000585
	39.8053	0.004287					13.0103	-0.000195
	39.8053	0.004872					13.0103	-0.00078
	39.8053	0.003313					13.0104	-0.00078
	39.8054	0.001364					13.0104	-0.001364
	39.8054	0.001949					13.0104	-0.00799
	39.8054	0.003508					13.0104	-0.013446
	39.8055	0.002533					13.0105	-0.009939
	39.8055	0.000195					13.0105	-0.001559
	39.8055	0.002144					13.0105	0.002728
	39.8055	0.005651					13.0105	0.00039
	39.8055	0.004872					13.0106	-0.003703
	39.8056	0.001169					13.0106	-0.006431
	39.8056	-0.001949					13.0106	-0.010523
	39.8056	-0.001754					13.0106	-0.011693
	39.8056	-0.000195					13.0107	-0.0076
	39.8057	0.001754					13.0107	-0.001949
	39.8057	0.003508					13.0107	-0.000195
	39.8057	0.003898					13.0107	-0.002144
	39.8058	0.000974					13.0107	-0.001169
	39.8058	-0.001559					13.0108	0.001559
	39.8058	0.000195					13.0108	0.004482
	39.8058	0.004092					13.0108	0.004872
	39.8058	0.003898					13.0108	0.002923
	39.8059	0.00078					13.0109	0.00078
	39.8059	-0.000195					13.0109	0.00078
	39.8059	0.001169					13.0109	0.002923
	39.806	0.002144					13.0109	0.005457
	39.806	0.001949					13.011	0.006041
	39.806	-0.002533					13.011	0.002533
	39.806	-0.006041					13.011	-0.000974
	39.806	-0.005651					13.011	0.00078
	39.8061	-0.001754					13.0111	0.004872
	39.8061	0.003508					13.0111	0.004092
	39.8061	0.006041					13.0111	-0.000195
	39.8062	0.007016					13.0112	-0.003703
	39.8062	0.006431					13.0112	-0.003898
	39.8062	0.00721					13.0112	-0.002923
	39.8062	0.008575					13.0112	-0.001559
	39.8062	0.010523					13.0113	-0.000585
	39.8063	0.010913					13.0113	-0.00039
	39.8063	0.009159					13.0113	0.001559
	39.8063	0.006041					13.0113	0.003508
	39.8064	0.003898					13.0114	0.004872
	39.8064	0.003313					13.0114	0.004482
	39.8064	0.004482					13.0114	0
	39.8064	0.004872					13.0114	-0.004287
	39.8064	0.001559					13.0114	-0.006431
	39.8065	-0.002533					13.0115	-0.005457
	39.8065	-0.006431					13.0115	-0.005457
	39.8065	-0.006431					13.0115	-0.005846
	39.8066	-0.004287					13.0115	-0.005067
	39.8066	-0.001754					13.0116	-0.003703
	39.8066	0.00078					13.0116	-0.004287
	39.8066	0.001559					13.0116	-0.005457
	39.8066	0.001754					13.0116	-0.008185
	39.8067	0.00039					13.0117	-0.008575
	39.8067	-0.003508					13.0117	-0.006236
	39.8067	-0.006821					13.0117	-0.002728
	39.8068	-0.004872					13.0117	-0.002144
	39.8068	-0.000585					13.0118	-0.003703
	39.8068	0.001754					13.0118	-0.004287
	39.8068	0.000195					13.0118	-0.003313
	39.8068	-0.003118					13.0119	-0.00078
	39.8069	-0.005651					13.0119	0.001364
	39.8069	-0.006431					13.0119	0.003703
	39.8069	-0.004872					13.0119	0.004092
	39.807	-0.002533					13.012	0.002533
	39.807	-0.001754					13.012	0.001364
	39.807	-0.001949					13.012	0.002923
	39.807	-0.002533					13.012	0.005651
	39.807	-0.002533					13.0121	0.005067
	39.8071	-0.001559					13.0121	0.002533
	39.8071	-0.000974					13.0121	0.003703
	39.8071	-0.000585					13.0121	0.006626
	39.8072	-0.001169					13.0122	0.005846
	39.8072	-0.001949					13.0122	0.003118
	39.8072	-0.001559					13.0122	0.002533
	39.8072	-0.001169					13.0122	0.004287
	39.8073	-0.003703					13.0122	0.005846
	39.8073	-0.006041					13.0123	0.006236
	39.8073	-0.002533					13.0123	0.004482
	39.8073	0.002728					13.0123	0.002533
	39.8073	0.006626					13.0123	0.002339
	39.8074	0.005457					13.0124	0.003313
	39.8074	-0.000585					13.0124	-0.00078
	39.8074	-0.005262					13.0124	-0.004482
	39.8075	-0.007016					13.0124	-0.001559
	39.8075	-0.004482					13.0125	0.004287
	39.8075	-0.002144					13.0125	0.008769
	39.8075	-0.001364					13.0125	0.008185
	39.8075	0.000974					13.0125	0.006821
	39.8076	0.002339					13.0126	0.005651
	39.8076	0.003703					13.0126	0.005067
	39.8076	0.002923					13.0126	0.005067
	39.8077	-0.00078					13.0127	0.004872
	39.8077	-0.003898					13.0127	0.004677
	39.8077	-0.006041					13.0127	0.004482
	39.8077	-0.005067					13.0127	0.004482
	39.8077	-0.003313					13.0128	0.004677
	39.8078	-0.002339					13.0128	0.004482
	39.8078	-0.003313					13.0128	0.004482
	39.8078	-0.005067					13.0128	0.004482
	39.8079	-0.004677					13.0129	0.004482
	39.8079	-0.002728					13.0129	0.004287
	39.8079	0.000585					13.0129	0.004482
	39.8079	0.002339					13.0129	0.004677
	39.8079	-0.000974					13.013	0.004482
	39.808	-0.004872					13.013	0.003898
	39.808	-0.003898					13.013	0.003703
	39.808	0					13.013	0.003508
	39.8081	0.003508					13.013	0.003313
	39.8081	0.003313					13.0131	0.003118
	39.8081	-0.000585					13.0131	0.003118
	39.8081	-0.004287					13.0131	0.002923
	39.8081	-0.005262					13.0131	0.002923
	39.8082	-0.003118					13.0132	0.002728
	39.8082	-0.002339					13.0132	0.002339
	39.8082	-0.002339					13.0132	0.001949
	39.8083	0					13.0132	0.002728
	39.8083	0.002533					13.0133	0.003508
	39.8083	0.003313					13.0133	0.004482
	39.8083	0.001949					13.0133	0.004872
	39.8083	-0.00039					13.0134	0.005067
	39.8084	-0.001754					13.0134	0.004677
	39.8084	-0.000195					13.0134	0.003118
	39.8084	0.001754					13.0134	0.001754
	39.8085	-0.000974					13.0135	0.001559
	39.8085	-0.005262					13.0135	0.002339
	39.8085	-0.007795					13.0135	0.002533
	39.8085	-0.007016					13.0135	0.002144
	39.8085	-0.003118					13.0136	0.001169
	39.8086	0.000195					13.0136	0.000585
	39.8086	0.002339					13.0136	0.00039
	39.8086	0.001949					13.0136	0.00078
	39.8087	0.002339					13.0137	0.002144
	39.8087	0.002728					13.0137	0.002728
	39.8087	0.002144					13.0137	0.001754
	39.8087	0.000974					13.0137	0
	39.8088	0.00078					13.0137	-0.002533
	39.8088	0.000974					13.0138	-0.003703
	39.8088	-0.002144					13.0138	-0.004092
	39.8088	-0.004872					13.0138	-0.003703
	39.8088	-0.003898					13.0138	-0.002144
	39.8089	-0.000585					13.0139	-0.001364
	39.8089	0.001949					13.0139	-0.001949
	39.8089	0.001754					13.0139	-0.003313
	39.809	-0.000585					13.0139	-0.004872
	39.809	-0.002923					13.014	-0.005262
	39.809	-0.005262					13.014	-0.004482
	39.809	-0.005457					13.014	-0.003703
	39.809	-0.005846					13.014	-0.002728
	39.8091	-0.005457					13.0141	-0.002728
	39.8091	-0.001754					13.0141	-0.003313
	39.8091	0.002144					13.0141	-0.003703
	39.8092	0.004482					13.0142	-0.004092
	39.8092	0.003703					13.0142	-0.004287
	39.8092	0.003313					13.0142	-0.003898
	39.8092	0.002923					13.0142	-0.003703
	39.8092	0.000974					13.0143	-0.002923
	39.8093	-0.000585					13.0143	-0.003313
	39.8093	0.001169					13.0143	-0.007016
	39.8093	0.004287					13.0143	-0.009744
	39.8094	0.006431					13.0144	-0.007405
	39.8094	0.005846					13.0144	-0.003508
	39.8094	0.004092					13.0144	-0.007795
	39.8094	0.002144					13.0144	-0.014811
	39.8094	-0.001559					13.0145	-0.01559
	39.8095	-0.003313					13.0145	-0.010134
	39.8095	-0.002339					13.0145	-0.004872
	39.8095	0.000195					13.0145	-0.003508
	39.8096	0.002144					13.0145	-0.005651
	39.8096	0.001559					13.0146	-0.007795
	39.8096	0.000974					13.0146	-0.00721
	39.8096	0.000974					13.0146	-0.004677
	39.8096	0.000974					13.0146	-0.005651
	39.8097	0.00078					13.0147	-0.007016
	39.8097	0.00078					13.0147	-0.001364
	39.8097	0.00078					13.0147	0.005651
	39.8098	0.00078					13.0147	0.005846
	39.8098	0.00078					13.0148	0.00078
	39.8098	0.000585					13.0148	-0.000974
	39.8098	0.000585					13.0148	0.00078
	39.8098	0.001559					13.0148	0.00078
	39.8099	0.002339					13.0149	-0.000585
	39.8099	0.001754					13.0149	-0.000195
	39.8099	0.000585					13.0149	0.001169
	39.81	0					13.015	0.00078
	39.81	0.000195					13.015	-0.000585
	39.81	0.001169					13.015	0.000585
	39.81	0.002144
	39.81	0.001754
	39.8101	0.00039
	39.8101	-0.002728
	39.8101	-0.004872
	39.8102	-0.003508
	39.8102	-0.000585
	39.8102	-0.00039
	39.8102	-0.002339
	39.8103	-0.002923
	39.8103	-0.002144
	39.8103	-0.002144
	39.8103	-0.002339
	39.8103	-0.003313
	39.8104	-0.003703
	39.8104	-0.002923
	39.8104	-0.001169
	39.8105	-0.001559
	39.8105	-0.002728
	39.8105	-0.002339
	39.8105	-0.001169
	39.8105	-0.00078
	39.8106	-0.001169
	39.8106	-0.000974
	39.8106	0
	39.8107	-0.00039
	39.8107	-0.00078
	39.8107	-0.001559
	39.8107	-0.00039
	39.8107	0.003313
	39.8108	0.006821
	39.8108	0.008964
	39.8108	0.008185
	39.8109	0.0076
	39.8109	0.007016
	39.8109	0.006626
	39.8109	0.006041
	39.8109	0.005846
	39.811	0.005457
	39.811	0.001754
	39.811	-0.001949
	39.8111	-0.00039
	39.8111	0.003898
	39.8111	0.0076
	39.8111	0.007405
	39.8111	0.00721
	39.8112	0.006626
	39.8112	0.004872
	39.8112	0.002728
	39.8113	-0.000195
	39.8113	-0.001949
	39.8113	-0.000974
	39.8113	0.000585
	39.8113	0.001559
	39.8114	0.001169
	39.8114	0.000585
	39.8114	0.00078
	39.8115	0.002144
	39.8115	0.003508
	39.8115	0.002533
	39.8115	0.00039
	39.8115	0
	39.8116	0.000974
	39.8116	0.000585
	39.8116	-0.000974
	39.8117	0
	39.8117	0.001364
	39.8117	0.001754
	39.8117	0.000195
	39.8118	-0.001169
	39.8118	-0.002144
	39.8118	-0.002339
	39.8118	-0.002144
	39.8118	-0.002144
	39.8119	-0.002144
	39.8119	-0.002144
	39.8119	-0.001949
	39.812	-0.001949
	39.812	-0.001949
	39.812	-0.001949
	39.812	-0.001559
	39.812	-0.001364
	39.8121	-0.001559
	39.8121	-0.003703
	39.8121	-0.005262
	39.8122	-0.004482
	39.8122	-0.002339
	39.8122	0
	39.8122	0
	39.8122	-0.00039
	39.8123	-0.00078
	39.8123	-0.00039
	39.8123	0.000195
	39.8124	0.001559
	39.8124	0.001754
	39.8124	0.001169
	39.8124	-0.00039
	39.8124	-0.004482
	39.8125	-0.007016
	39.8125	-0.005651
	39.8125	-0.002144
	39.8126	0.00078
	39.8126	0.000195
	39.8126	-0.002339
	39.8126	-0.004287
	39.8126	-0.002339
	39.8127	0.001169
	39.8127	0.002339
	39.8127	0.00078
	39.8128	0.001949
	39.8128	0.003898
	39.8128	0.003118
	39.8128	0.00039
	39.8128	-0.001364
	39.8129	-0.000974
	39.8129	-0.00039
	39.8129	0
	39.813	0.000195
	39.813	0
	39.813	-0.00039
	39.813	-0.000585
	39.813	0
	39.8131	0.000585
	39.8131	0.000974
	39.8131	0.000974
	39.8132	0.00039
	39.8132	0
	39.8132	-0.00078
	39.8132	-0.001169
	39.8132	-0.001364
	39.8133	-0.001169
	39.8133	-0.000974
	39.8133	-0.00078
	39.8133	-0.000585
	39.8134	-0.000585
	39.8134	-0.003118
	39.8134	-0.005651
	39.8135	-0.006626
	39.8135	-0.004677
	39.8135	0
	39.8135	0.003508
	39.8135	0.005846
	39.8136	0.005457
	39.8136	0.004482
	39.8136	0.003703
	39.8137	0.001169
	39.8137	-0.000585
	39.8137	0.001169
	39.8137	0.004092
	39.8137	0.004482
	39.8138	0.002728
	39.8138	0.001559
	39.8138	0.001559
	39.8139	0.001169
	39.8139	0.00039
	39.8139	-0.000974
	39.8139	-0.001949
	39.8139	-0.001169
	39.814	0.00039
	39.814	0.001169
	39.814	0.00039
	39.8141	-0.00078
	39.8141	-0.002144
	39.8141	-0.003118
	39.8141	-0.003313
	39.8141	-0.002923
	39.8142	-0.002144
	39.8142	-0.00078
	39.8142	0.000195
	39.8143	-0.000195
	39.8143	-0.00078
	39.8143	-0.00039
	39.8143	0.00039
	39.8143	0.00078
	39.8144	0.000585
	39.8144	-0.00078
	39.8144	-0.002339
	39.8145	-0.003508
	39.8145	-0.002923
	39.8145	-0.00078
	39.8145	0.000974
	39.8145	0.001559
	39.8146	0.000974
	39.8146	0.001364
	39.8146	0.002533
	39.8147	0.002339
	39.8147	0.001169
	39.8147	-0.00078
	39.8147	-0.001169
	39.8147	-0.000195
	39.8148	0.001559
	39.8148	0.001754
	39.8148	0.00039
	39.8148	0
	39.8149	0.000195
	39.8149	0
	39.8149	-0.000585
	39.815	-0.001169
	39.815	-0.001364
	39.815	-0.001364
	39.815	-0.001364
	39.815	-0.001559
	39.8151	-0.001949
	39.8151	-0.001364
	39.8151	-0.000585
	39.8152	0.001364
	39.8152	0.002533
	39.8152	0.002144
	39.8152	0.001559
	39.8152	0.003313
	39.8153	0.005067
	39.8153	0.004287
	39.8153	0.002144
	39.8154	0.003508
	39.8154	0.005846
	39.8154	0.003508
	39.8154	-0.001169
	39.8154	-0.004287
	39.8155	-0.003898
	39.8155	-0.003508
	39.8155	-0.003313
	39.8156	-0.003703
	39.8156	-0.003703
	39.8156	-0.003508
	39.8156	-0.003118
	39.8156	-0.000585
	39.8157	0.00078
	39.8157	0.000195
	39.8157	-0.001364
	39.8158	0.000585
	39.8158	0.003703
	39.8158	0.002728
	39.8158	-0.000585
	39.8158	-0.00078
	39.8159	0.001559
	39.8159	0.002339
	39.8159	0.00078
	39.816	-0.00078
	39.816	-0.001559
	39.816	-0.001364
	39.816	-0.000974
	39.816	0.000974
	39.8161	0.001559
	39.8161	-0.000195
	39.8161	-0.002339
	39.8162	-0.002533
	39.8162	-0.00078
	39.8162	0.000585
	39.8162	0.00039
	39.8162	-0.000585
	39.8163	-0.001169
	39.8163	-0.002923
	39.8163	-0.004092
	39.8163	-0.002923
	39.8164	-0.001364
	39.8164	-0.002728
	39.8164	-0.005067
	39.8165	-0.006821
	39.8165	-0.006431
	39.8165	-0.004287
	39.8165	-0.002144
	39.8165	-0.000974
	39.8166	-0.001169
	39.8166	-0.000195
	39.8166	0.00078
	39.8167	-0.001169
	39.8167	-0.002728
	39.8167	-0.001169
	39.8167	0.002339
	39.8167	0.006236
	39.8168	0.007016
	39.8168	0.007405
	39.8168	0.006041
	39.8169	0.001559
	39.8169	-0.002144
	39.8169	-0.003313
	39.8169	-0.001949
	39.8169	0
	39.817	0.000974
	39.817	0.001949
	39.817	0.002339
	39.8171	0.002923
	39.8171	0.002923
	39.8171	0.002923
	39.8171	0.002339
	39.8171	0.00039
	39.8172	-0.001169
	39.8172	-0.002728
	39.8172	-0.002339
	39.8173	0
	39.8173	0.002339
	39.8173	0.001949
	39.8173	-0.00039
	39.8173	-0.003508
	39.8174	-0.004677
	39.8174	-0.003313
	39.8174	-0.001169
	39.8175	-0.001169
	39.8175	-0.002533
	39.8175	-0.00078
	39.8175	0.001754
	39.8175	0.002923
	39.8176	0.001949
	39.8176	0.000585
	39.8176	0.000195
	39.8177	0.001169
	39.8177	0.002533
	39.8177	0.002923
	39.8177	0.002144
	39.8177	0.002728
	39.8178	0.003313
	39.8178	0.002339
	39.8178	0.00078
	39.8178	-0.00078
	39.8179	-0.000585
	39.8179	0.000974
	39.8179	0.002339
	39.818	0.001949
	39.818	0.00039
	39.818	-0.000974
	39.818	-0.00078
	39.818	-0.000195
	39.8181	0.000195
	39.8181	0.000195
	39.8181	-0.00039
	39.8182	0.000195
	39.8182	0.001169
	39.8182	0.002144
	39.8182	0.002533
	39.8182	0.002144
	39.8183	0.001754
	39.8183	0.003703
	39.8183	0.006041
	39.8184	0.008769
	39.8184	0.008964
	39.8184	0.004092
	39.8184	-0.001754
	39.8184	-0.007016
	39.8185	-0.0076
	39.8185	-0.006041
	39.8185	-0.003703
	39.8186	-0.002144
	39.8186	-0.002533
	39.8186	-0.002144
	39.8186	-0.001559
	39.8186	-0.002728
	39.8187	-0.003898
	39.8187	-0.002144
	39.8187	0.00078
	39.8188	0.001754
	39.8188	0.000195
	39.8188	-0.001949
	39.8188	-0.003508
	39.8188	-0.006041
	39.8189	-0.006821
	39.8189	-0.005651
	39.8189	-0.003313
	39.819	-0.000974
	39.819	-0.000195
	39.819	0.003118
	39.819	0.005067
	39.819	0.00078
	39.8191	-0.005067
	39.8191	-0.009159
	39.8191	-0.008769
	39.8192	-0.007405
	39.8192	-0.006431
	39.8192	-0.005846
	39.8192	-0.004677
	39.8192	0.000974
	39.8193	0.006626
	39.8193	0.011108
	39.8193	0.011108
	39.8194	0.011108
	39.8194	0.011108
	39.8194	0.010328
	39.8194	0.008964
	39.8195	0.005262
	39.8195	0.002144
	39.8195	0.001364
	39.8195	0.002533
	39.8195	0.003118
	39.8196	0.002533
	39.8196	0.003313
	39.8196	0.004287
	39.8197	0.001949
	39.8197	-0.000974
	39.8197	-0.001364
	39.8197	0.00039
	39.8197	-0.001754
	39.8198	-0.004872
	39.8198	-0.004482
	39.8198	-0.001364
	39.8199	0.003118
	39.8199	0.004872
	39.8199	0.003508
	39.8199	0.000974
	39.8199	0.001754
	39.82	0.003703
	39.82	0.004677
	39.82	0.003508
	39.8201	0.001949
	39.8201	0.001169
	39.8201	0.00078
	39.8201	0.000585
	39.8201	-0.000195
	39.8202	-0.00078
	39.8202	-0.00039
	39.8202	0.000585
	39.8203	0.00039
	39.8203	-0.00039
	39.8203	-0.004677
	39.8203	-0.007405
	39.8203	-0.006431
	39.8204	-0.002728
	39.8204	0.000195
	39.8204	0.000195
	39.8205	-0.001169
	39.8205	-0.002923
	39.8205	-0.005262
	39.8205	-0.006236
	39.8205	-0.00721
	39.8206	-0.006821
	39.8206	-0.007405
	39.8206	-0.007405
	39.8207	-0.00721
	39.8207	-0.006431
	39.8207	-0.006431
	39.8207	-0.006041
	39.8207	-0.002144
	39.8208	0.002144
	39.8208	0.005262
	39.8208	0.005262
	39.8209	0.006041
	39.8209	0.006431
	39.8209	0.002533
	39.8209	-0.001754
	39.821	-0.005262
	39.821	-0.004677
	39.821	0.000195
	39.821	0.004677
	39.821	0.006431
	39.8211	0.004287
	39.8211	0.002339
	39.8211	0.002339
	39.8212	0.002533
	39.8212	0.002339
	39.8212	-0.000195
	39.8212	-0.002533
	39.8212	-0.003703
	39.8213	-0.002923
	39.8213	0
	39.8213	0.002339
	39.8214	0.005651
	39.8214	0.006431
	39.8214	0.002923
	39.8214	-0.001559
	39.8214	-0.004092
	39.8215	-0.002923
	39.8215	0.00078
	39.8215	0.003508
	39.8216	0.005457
	39.8216	0.005067
	39.8216	0.004482
	39.8216	0.003703
	39.8216	0.002339
	39.8217	0.001364
	39.8217	0.001949
	39.8217	0.003313
	39.8218	0.003313
	39.8218	0.001949
	39.8218	0.000585
	39.8218	-0.000195
	39.8218	0.002533
	39.8219	0.005457
	39.8219	0.005651
	39.8219	0.003118
	39.822	0.000195
	39.822	-0.001169
	39.822	-0.001364
	39.822	-0.000585
	39.822	0.001949
	39.8221	0.003313
	39.8221	0.001754
	39.8221	-0.001559
	39.8222	-0.006236
	39.8222	-0.008185
	39.8222	-0.005457
	39.8222	-0.001364
	39.8222	0.000585
	39.8223	-0.000974
	39.8223	-0.002339
	39.8223	-0.002339
	39.8224	-0.002339
	39.8224	-0.002339
	39.8224	-0.004677
	39.8224	-0.00721
	39.8225	-0.008575
	39.8225	-0.00721
	39.8225	-0.003118
	39.8225	-0.000195
	39.8225	0.001754
	39.8226	0.000974
	39.8226	-0.001949
	39.8226	-0.004482
	39.8227	-0.007795
	39.8227	-0.008575
	39.8227	-0.006821
	39.8227	-0.003703
	39.8227	0.001169
	39.8228	0.003313
	39.8228	0.002339
	39.8228	-0.000585
	39.8229	-0.001949
	39.8229	-0.000585
	39.8229	0.001949
	39.8229	0.003898
	39.8229	0.004482
	39.823	0.004092
	39.823	0.003703
	39.823	0.003898
	39.8231	0.003898
	39.8231	0.003118
	39.8231	0.000974
	39.8231	-0.00078
	39.8231	-0.002144
	39.8232	-0.002339
	39.8232	-0.003118
	39.8232	-0.003703
	39.8233	-0.000974
	39.8233	0.002339
	39.8233	0.005262
	39.8233	0.005067
	39.8233	0.004677
	39.8234	0.003313
	39.8234	-0.001169
	39.8234	-0.004677
	39.8235	-0.004872
	39.8235	-0.002144
	39.8235	-0.00039
	39.8235	-0.00039
	39.8235	-0.00039
	39.8236	-0.000195
	39.8236	0.001754
	39.8236	0.003508
	39.8237	0.001169
	39.8237	-0.001754
	39.8237	-0.00078
	39.8237	0.002533
	39.8237	0.001559
	39.8238	-0.001754
	39.8238	-0.00078
	39.8238	0.002533
	39.8239	0.002533
	39.8239	-0.000195
	39.8239	0
	39.8239	0.002339
	39.824	0.004092
	39.824	0.003508
	39.824	0.003313
	39.824	0.002923
	39.824	0.00078
	39.8241	-0.001364
	39.8241	-0.003313
	39.8241	-0.003118
	39.8242	-0.00039
	39.8242	0.002339
	39.8242	0.000585
	39.8242	-0.002923
	39.8242	-0.005457
	39.8243	-0.004482
	39.8243	-0.002728
	39.8243	-0.000585
	39.8244	0.002923
	39.8244	0.004287
	39.8244	-0.001169
	39.8244	-0.007405
	39.8244	-0.008575
	39.8245	-0.004287
	39.8245	-0.001169
	39.8245	-0.000974
	39.8246	0.00078
	39.8246	0.002339
	39.8246	-0.000195
	39.8246	-0.003508
	39.8246	-0.006626
	39.8247	-0.005846
	39.8247	-0.001364
	39.8247	0.002533
	39.8248	0.006821
	39.8248	0.008185
	39.8248	0.008575
	39.8248	0.0076
	39.8248	0.00721
	39.8249	0.006626
	39.8249	0.003313
	39.8249	0.00039
	39.825	0.001169
	39.825	0.003703
	39.825	0.003313
	39.825	0.00078
	39.825	0.00078
	39.8251	0.002923
	39.8251	0.005067
	39.8251	0.005262
	39.8252	0.004092
	39.8252	0.002923
	39.8252	0.002339
	39.8252	0.002144
	39.8252	-0.001754
	39.8253	-0.005262
	39.8253	-0.0076
	39.8253	-0.006626
	39.8254	-0.004677
	39.8254	-0.003898
	39.8254	-0.005846
	39.8254	-0.008185
	39.8254	-0.00721
	39.8255	-0.003898
	39.8255	-0.001169
	39.8255	-0.00039
	39.8255	0.002923
	39.8256	0.005262
	39.8256	0.002728
	39.8256	-0.001754
	39.8257	-0.004287
	39.8257	-0.003508
	39.8257	-0.002923
	39.8257	-0.003313
	39.8257	-0.005651
	39.8258	-0.007016
	39.8258	-0.003898
	39.8258	0.00078
	39.8259	0.006041
	39.8259	0.007795
	39.8259	0.008575
	39.8259	0.0076
	39.8259	0.005067
	39.826	0.002533
	39.826	-0.000974
	39.826	-0.002533
	39.8261	-0.003313
	39.8261	-0.001949
	39.8261	0.001559
	39.8261	0.005067
	39.8261	0.007405
	39.8262	0.006821
	39.8262	0.002923
	39.8262	-0.001364
	39.8263	-0.004872
	39.8263	-0.005067
	39.8263	-0.000974
	39.8263	0.003508
	39.8263	0.004287
	39.8264	0.001559
	39.8264	-0.002728
	39.8264	-0.005067
	39.8265	-0.003898
	39.8265	-0.000585
	39.8265	0.003313
	39.8265	0.004677
	39.8265	0.003703
	39.8266	0.001364
	39.8266	-0.000974
	39.8266	-0.002144
	39.8267	-0.003508
	39.8267	-0.003898
	39.8267	-0.003898
	39.8267	-0.003118
	39.8267	0.00039
	39.8268	0.003703
	39.8268	0.005846
	39.8268	0.005067
	39.8269	0.001559
	39.8269	-0.001169
	39.8269	-0.00039
	39.8269	0.002339
	39.8269	0.002144
	39.827	-0.000585
	39.827	-0.003313
	39.827	-0.003508
	39.827	-0.000585
	39.8271	0.002144
	39.8271	0.00078
	39.8271	-0.002923
	39.8272	-0.005262
	39.8272	-0.005067
	39.8272	-0.006431
	39.8272	-0.00799
	39.8272	-0.0076
	39.8273	-0.005457
	39.8273	-0.002533
	39.8273	-0.000585
	39.8274	0.000585
	39.8274	0
	39.8274	-0.003898
	39.8274	-0.006626
	39.8274	-0.005262
	39.8275	-0.000974
	39.8275	0.002144
	39.8275	0.001754
	39.8276	-0.00039
	39.8276	-0.001559
	39.8276	-0.00078
	39.8276	0.001364
	39.8276	0.002923
	39.8277	0.002923
	39.8277	0.002728
	39.8277	0.001949
	39.8278	0.001949
	39.8278	0.001949
	39.8278	0.000974
	39.8278	0
	39.8278	0.00039
	39.8279	0.001169
	39.8279	0.003313
	39.8279	0.004482
	39.828	0.002533
	39.828	0.000195
	39.828	-0.00078
	39.828	0.001169
	39.828	0.005457
	39.8281	0.007795
	39.8281	0.005651
	39.8281	0.001754
	39.8282	0.002533
	39.8282	0.005651
	39.8282	0.003703
	39.8282	-0.001169
	39.8282	-0.004677
	39.8283	-0.004092
	39.8283	-0.003313
	39.8283	-0.002533
	39.8284	-0.000974
	39.8284	-0.000585
	39.8284	-0.004092
	39.8284	-0.008185
	39.8284	-0.009354
	39.8285	-0.006821
	39.8285	-0.001754
	39.8285	0.001754
	39.8285	0.004287
	39.8286	0.003703
	39.8286	-0.000585
	39.8286	-0.004092
	39.8287	-0.006626
	39.8287	-0.005846
	39.8287	-0.001169
	39.8287	0.003118
	39.8287	0.006236
	39.8288	0.005651
	39.8288	0.003118
	39.8288	0.00078
	39.8289	-0.00039
	39.8289	0.000585
	39.8289	0.003703
	39.8289	0.006041
	39.8289	0.00799
	39.829	0.00721
	39.829	0.004482
	39.829	0.001949
	39.8291	-0.00039
	39.8291	-0.000585
	39.8291	-0.00039
	39.8291	0
	39.8291	0.002533
	39.8292	0.004287
	39.8292	0.004092
	39.8292	0.002144
	39.8293	0.000974
	39.8293	0.001169
	39.8293	0.001169
	39.8293	0.000585
	39.8293	-0.001169
	39.8294	-0.002728
	39.8294	-0.002533
	39.8294	-0.001754
	39.8295	-0.000585
	39.8295	-0.00039
	39.8295	0
	39.8295	-0.000195
	39.8295	-0.002728
	39.8296	-0.004872
	39.8296	-0.005651
	39.8296	-0.004482
	39.8297	-0.004287
	39.8297	-0.004287
	39.8297	-0.002533
	39.8297	-0.000585
	39.8297	-0.00078
	39.8298	-0.002144
	39.8298	-0.003118
	39.8298	-0.002728
	39.8299	-0.001754
	39.8299	-0.001169
	39.8299	-0.000585
	39.8299	-0.000585
	39.8299	-0.00039
	39.83	-0.000585
	39.83	-0.002339
	39.83	-0.003703
	39.83	-0.000974
	39.8301	0.002923
	39.8301	0.003313
	39.8301	0.00078
	39.8302	0
	39.8302	0.00078
	39.8302	-0.002144
	39.8302	-0.004872
	39.8302	-0.003703
	39.8303	0.000195
	39.8303	0.003118
	39.8303	0.003118
	39.8304	0.004092
	39.8304	0.004482
	39.8304	0.000585
	39.8304	-0.003508
	39.8304	-0.003118
	39.8305	0.00039
	39.8305	0.002533
	39.8305	0.001754
	39.8306	0.001949
	39.8306	0.002728
	39.8306	0.004482
	39.8306	0.005457
	39.8306	0.004677
	39.8307	0.003313
	39.8307	0.002533
	39.8307	0.002339
	39.8308	0.002339
	39.8308	0.001754
	39.8308	0.001754
	39.8308	0.001949
	39.8308	0.001754
	39.8309	0.001559
	39.8309	0.003898
	39.8309	0.006431
	39.831	0.007795
	39.831	0.006236
	39.831	0.003898
	39.831	0.002339
	39.831	0.001949
	39.8311	0.002728
	39.8311	0.004482
	39.8311	0.004677
	39.8312	0.001754
	39.8312	-0.001559
	39.8312	-0.003508
	39.8312	-0.002339
	39.8312	0.00078
	39.8313	0.003313
	39.8313	0.002533
	39.8313	-0.00039
	39.8314	-0.002533
	39.8314	-0.002339
	39.8314	0
	39.8314	0.002144
	39.8314	0.001754
	39.8315	0
	39.8315	-0.000195
	39.8315	0.000974
	39.8316	0.000195
	39.8316	-0.002144
	39.8316	-0.005067
	39.8316	-0.005846
	39.8317	-0.004092
	39.8317	-0.001559
	39.8317	-0.00039
	39.8317	-0.000974
	39.8317	-0.001559
	39.8318	-0.001754
	39.8318	-0.003313
	39.8318	-0.005067
	39.8319	-0.004092
	39.8319	-0.001754
	39.8319	-0.002728
	39.8319	-0.004677
	39.8319	-0.003508
	39.832	-0.000974
	39.832	-0.003118
	39.832	-0.007016
	39.8321	-0.00799
	39.8321	-0.005651
	39.8321	-0.004482
	39.8321	-0.004872
	39.8321	-0.000974
	39.8322	0.002923
	39.8322	0.003703
	39.8322	0.001169
	39.8323	-0.001559
	39.8323	-0.002144
	39.8323	-0.00039
	39.8323	0.001559
	39.8323	0.001754
	39.8324	-0.000585
	39.8324	-0.008575
	39.8324	-0.014616
	39.8325	-0.017539
	39.8325	-0.0152
	39.8325	-0.014031
	39.8325	-0.013252
	39.8325	-0.011303
	39.8326	-0.00838
	39.8326	-0.004872
	39.8326	-0.002923
	39.8327	-0.003118
	39.8327	-0.004677
	39.8327	-0.004482
	39.8327	-0.001949
	39.8327	0.001949
	39.8328	0.004872
	39.8328	0.005262
	39.8328	0.004092
	39.8329	0.003703
	39.8329	0.004482
	39.8329	0.00721
	39.8329	0.008575
	39.8329	0.005651
	39.833	0.001754
	39.833	0.000585
	39.833	0.002339
	39.8331	0.003898
	39.8331	0.003898
	39.8331	0.003898
	39.8331	0.003703
	39.8332	0.002144
	39.8332	0.001169
	39.8332	0.002144
	39.8332	0.003898
	39.8332	0.007016
	39.8333	0.008575
	39.8333	0.00721
	39.8333	0.004482
	39.8334	0.001754
	39.8334	0.000974
	39.8334	-0.001754
	39.8334	-0.002923
	39.8334	0.00039
	39.8335	0.004872
	39.8335	0.007795
	39.8335	0.007016
	39.8336	0.004482
	39.8336	0.002923
	39.8336	0.003118
	39.8336	0.004872
	39.8336	0.006041
	39.8337	0.006041
	39.8337	0.007016
	39.8337	0.008185
	39.8338	0.011303
	39.8338	0.012667
	39.8338	0.009939
	39.8338	0.006041
	39.8338	0.003898
	39.8339	0.004287
	39.8339	0.003118
	39.8339	0.001169
	39.834	-0.003313
	39.834	-0.005457
	39.834	-0.002144
	39.834	0.002533
	39.834	0.002339
	39.8341	-0.001559
	39.8341	-0.001949
	39.8341	0.00078
	39.8342	0.002728
	39.8342	0.001949
	39.8342	-0.000585
	39.8342	-0.002339
	39.8342	-0.002144
	39.8343	-0.00078
	39.8343	-0.000974
	39.8343	-0.002339
	39.8344	-0.003118
	39.8344	-0.002923
	39.8344	-0.006626
	39.8344	-0.009354
	39.8344	-0.00799
	39.8345	-0.003703
	39.8345	-0.000974
	39.8345	-0.00078
	39.8346	0.003118
	39.8346	0.00721
	39.8346	0.007795
	39.8346	0.005457
	39.8347	0.006626
	39.8347	0.008964
	39.8347	0.009354
	39.8347	0.007405
	39.8347	0.005262
	39.8348	0.004482
	39.8348	0.005262
	39.8348	0.006041
	39.8349	0.006236
	39.8349	0.004482
	39.8349	0.001949
	39.8349	0
	39.8349	-0.001754
	39.835	-0.002533
	39.835	-0.001949
	39.835	-0.001169
	39.8351	-0.001949
	39.8351	-0.003313
	39.8351	-0.002339
	39.8351	-0.00078
	39.8351	-0.001169
	39.8352	-0.002728
	39.8352	-0.001169
	39.8352	0.00078
	39.8353	-0.003118
	39.8353	-0.00838
	39.8353	-0.007795
	39.8353	-0.002923
	39.8353	-0.002144
	39.8354	-0.005262
	39.8354	-0.005846
	39.8354	-0.003898
	39.8355	-0.005262
	39.8355	-0.008185
	39.8355	-0.012082
	39.8355	-0.013446
	39.8355	-0.014031
	39.8356	-0.012667
	39.8356	-0.010913
	39.8356	-0.009159
	39.8357	-0.007016
	39.8357	-0.005067
	39.8357	-0.003508
	39.8357	-0.002923
	39.8357	-0.005651
	39.8358	-0.00799
	39.8358	-0.006821
	39.8358	-0.003508
	39.8359	0.000585
	39.8359	0.002533
	39.8359	0.004872
	39.8359	0.005651
	39.8359	0.006236
	39.836	0.005262
	39.836	0.001559
	39.836	-0.001364
	39.8361	0.001364
	39.8361	0.006236
	39.8361	0.009159
	39.8361	0.00838
	39.8362	0.008185
	39.8362	0.008185
	39.8362	0.00799
	39.8362	0.006626
	39.8362	0.002923
	39.8363	0
	39.8363	-0.00078
	39.8363	0.000195
	39.8364	-0.000585
	39.8364	-0.003313
	39.8364	-0.008185
	39.8364	-0.011108
	39.8364	-0.013252
	39.8365	-0.012082
	39.8365	-0.008769
	39.8365	-0.005651
	39.8366	-0.003118
	39.8366	-0.003118
	39.8366	-0.004872
	39.8366	-0.006236
	39.8366	-0.007405
	39.8367	-0.006236
	39.8367	-0.001754
	39.8367	0.002339
	39.8368	0.005067
	39.8368	0.004677
	39.8368	0.001559
	39.8368	0
	39.8368	0.004482
	39.8369	0.009744
	39.8369	0.010718
	39.8369	0.006821
	39.837	0.004287
	39.837	0.004287
	39.837	0.005457
	39.837	0.006236
	39.837	0.005067
	39.8371	0.002728
	39.8371	0.001169
	39.8371	0.001364
	39.8372	0.002144
	39.8372	0.002728
	39.8372	0.003898
	39.8372	0.004287
	39.8372	0.004482
	39.8373	0.003508
	39.8373	0.000585
	39.8373	-0.001754
	39.8374	-0.002923
	39.8374	-0.001754
	39.8374	-0.000974
	39.8374	-0.001559
	39.8374	-0.002144
	39.8375	-0.003118
	39.8375	-0.003703
	39.8375	-0.003313
	39.8376	-0.001169
	39.8376	0.00078
	39.8376	-0.00039
	39.8376	-0.002728
	39.8376	-0.001949
	39.8377	0.000585
	39.8377	-0.000195
	39.8377	-0.002923
	39.8377	-0.002728
	39.8378	-0.000195
	39.8378	0.001949
	39.8378	0.001559
	39.8379	0.000585
	39.8379	-0.000585
	39.8379	-0.00039
	39.8379	0.000585
	39.8379	0.001364
	39.838	0.001559
	39.838	0.002728
	39.838	0.003703
	39.8381	0.003313
	39.8381	0.001559
	39.8381	0.00039
	39.8381	0
	39.8381	0.00039
	39.8382	0.000585
	39.8382	-0.000974
	39.8382	-0.002728
	39.8383	-0.002923
	39.8383	-0.001169
	39.8383	0.002339
	39.8383	0.004287
	39.8383	0.001949
	39.8384	-0.002533
	39.8384	-0.00799
	39.8384	-0.009744
	39.8385	-0.009159
	39.8385	-0.006626
	39.8385	-0.002728
	39.8385	-0.000195
	39.8385	0.002923
	39.8386	0.003508
	39.8386	0.00078
	39.8386	-0.002144
	39.8387	-0.001754
	39.8387	0.000974
	39.8387	0.002728
	39.8387	0.002533
	39.8387	0.003313
	39.8388	0.003898
	39.8388	0.003118
	39.8388	0.001559
	39.8389	-0.001364
	39.8389	-0.002728
	39.8389	-0.001754
	39.8389	0.000585
	39.8389	0.001949
	39.839	0.001559
	39.839	0.001754
	39.839	0.001949
	39.8391	0.002533
	39.8391	0.002533
	39.8391	0.002144
	39.8391	0.001754
	39.8391	0.001754
	39.8392	0.001559
	39.8392	0.00078
	39.8392	-0.000195
	39.8392	-0.000585
	39.8393	-0.000585
	39.8393	-0.001754
	39.8393	-0.003313
	39.8394	-0.005651
	39.8394	-0.006626
	39.8394	-0.005651
	39.8394	-0.003508
	39.8394	-0.001949
	39.8395	-0.001949
	39.8395	-0.001949
	39.8395	-0.002144
	39.8396	0.000195
	39.8396	0.002923
	39.8396	0.003898
	39.8396	0.002923
	39.8396	0.003508
	39.8397	0.004482
	39.8397	0.004287
	39.8397	0.002533
	39.8398	0.001364
	39.8398	0.000974
	39.8398	-0.001949
	39.8398	-0.004287
	39.8398	-0.002728
	39.8399	0.001169
	39.8399	0.002339
	39.8399	0.00078
	39.84	-0.000195
	39.84	0.000195
	39.84	0.000974
	39.84	0.001364
	39.84	0.000974
	39.8401	-0.000195
	39.8401	-0.000974
	39.8401	-0.000974
	39.8402	0.000974
	39.8402	0.002339
	39.8402	0.002339
	39.8402	0.000585
	39.8402	-0.001364
	39.8403	-0.002144
	39.8403	-0.001169
	39.8403	0
	39.8404	-0.003313
	39.8404	-0.007405
	39.8404	-0.00838
	39.8404	-0.005651
	39.8404	-0.002339
	39.8405	-0.001169
	39.8405	-0.003313
	39.8405	-0.005651
	39.8406	-0.002339
	39.8406	0.002728
	39.8406	0.002144
	39.8406	-0.002339
	39.8406	-0.003508
	39.8407	-0.001169
	39.8407	0.003898
	39.8407	0.006626
	39.8407	0.005846
	39.8408	0.002728
	39.8408	0.001169
	39.8408	0.001559
	39.8409	0.002533
	39.8409	0.002923
	39.8409	0.003118
	39.8409	0.002533
	39.8409	0.000195
	39.841	-0.001559
	39.841	0.000974
	39.841	0.004872
	39.8411	0.007795
	39.8411	0.0076
	39.8411	0.009159
	39.8411	0.010328
	39.8411	0.007795
	39.8412	0.004092
	39.8412	0.000195
	39.8412	-0.00078
	39.8413	0
	39.8413	0.001754
	39.8413	0.004287
	39.8413	0.005067
	39.8413	0.001949
	39.8414	-0.001364
	39.8414	-0.002144
	39.8414	0
	39.8415	0.001559
	39.8415	0.001169
	39.8415	0.000585
	39.8415	0
	39.8415	-0.00078
	39.8416	-0.001169
	39.8416	-0.00039
	39.8416	0.000585
	39.8417	0.000974
	39.8417	0.00039
	39.8417	-0.001559
	39.8417	-0.002923
	39.8417	-0.004872
	39.8418	-0.005457
	39.8418	-0.004677
	39.8418	-0.003508
	39.8419	-0.001169
	39.8419	0.000195
	39.8419	0.000195
	39.8419	-0.00039
	39.8419	0.000585
	39.842	0.001559
	39.842	-0.00078
	39.842	-0.003898
	39.8421	-0.005262
	39.8421	-0.003703
	39.8421	-0.000585
	39.8421	0.001559
	39.8421	0.003118
	39.8422	0.002923
	39.8422	0.000195
	39.8422	-0.002144
	39.8422	-0.004677
	39.8423	-0.004677
	39.8423	-0.000974
	39.8423	0.002339
	39.8424	0.002144
	39.8424	-0.001169
	39.8424	-0.004092
	39.8424	-0.004482
	39.8424	-0.003118
	39.8425	-0.001754
	39.8425	-0.001169
	39.8425	-0.001169
	39.8426	0.00039
	39.8426	0.001364
	39.8426	0.00039
	39.8426	-0.001559
	39.8426	-0.00078
	39.8427	0.001754
	39.8427	0.001949
	39.8427	0
	39.8428	-0.000974
	39.8428	-0.000974
	39.8428	-0.001949
	39.8428	-0.002923
	39.8428	-0.002923
	39.8429	-0.002144
	39.8429	0.000974
	39.8429	0.003313
	39.843	0.006041
	39.843	0.006236
	39.843	0.002144
	39.843	-0.001949
	39.843	-0.003508
	39.8431	-0.001949
	39.8431	-0.000585
	39.8431	-0.00039
	39.8432	0
	39.8432	0.00039
	39.8432	0
	39.8432	-0.00078
	39.8432	-0.003118
	39.8433	-0.004287
	39.8433	-0.003508
	39.8433	-0.001364
	39.8434	0
	39.8434	0
	39.8434	0.001949
	39.8434	0.003703
	39.8434	0.004482
	39.8435	0.003313
	39.8435	0.000974
	39.8435	-0.000585
	39.8436	-0.002144
	39.8436	-0.002144
	39.8436	0.001169
	39.8436	0.004287
	39.8436	0.006041
	39.8437	0.004872
	39.8437	0.001754
	39.8437	-0.00039
	39.8438	-0.002144
	39.8438	-0.002144
	39.8438	-0.001364
	39.8438	-0.000195
	39.8439	0.001559
	39.8439	0.002923
	39.8439	0.003313
	39.8439	0.002533
	39.8439	0.003703
	39.844	0.004482
	39.844	0.003898
	39.844	0.002144
	39.8441	0.000195
	39.8441	-0.000585
	39.8441	-0.001754
	39.8441	-0.002339
	39.8441	-0.004287
	39.8442	-0.005262
	39.8442	-0.006431
	39.8442	-0.006041
	39.8443	-0.001169
	39.8443	0.003508
	39.8443	0.004677
	39.8443	0.001754
	39.8443	-0.002533
	39.8444	-0.004287
	39.8444	-0.003313
	39.8444	-0.00039
	39.8445	0.002923
	39.8445	0.004092
	39.8445	0.001169
	39.8445	-0.002339
	39.8445	-0.004872
	39.8446	-0.004482
	39.8446	-0.005067
	39.8446	-0.005457
	39.8447	-0.002339
	39.8447	0.001559
	39.8447	0.002923
	39.8447	0.001559
	39.8447	-0.000195
	39.8448	0
	39.8448	0.001949
	39.8448	0.003703
	39.8449	0.002144
	39.8449	-0.001364
	39.8449	-0.003898
	39.8449	-0.003313
	39.8449	-0.000585
	39.845	0.001754
	39.845	0.003508
	39.845	0.003508
	39.8451	0.002728
	39.8451	0.002339
	39.8451	0.002923
	39.8451	0.004092
	39.8451	0.003508
	39.8452	0.001949
	39.8452	0.002144
	39.8452	0.003313
	39.8453	0.003898
	39.8453	0.003313
	39.8453	0.001754
	39.8453	0.000585
	39.8454	-0.001169
	39.8454	-0.001949
	39.8454	-0.001559
	39.8454	-0.00039
	39.8454	0.002339
	39.8455	0.003508
	39.8455	0.001559
	39.8455	-0.001559
	39.8456	-0.002728
	39.8456	-0.001754
	39.8456	-0.001169
	39.8456	-0.001559
	39.8456	-0.002339
	39.8457	-0.002533
	39.8457	-0.001364
	39.8457	0.00078
	39.8458	0.002144
	39.8458	0.001754
	39.8458	0.000585
	39.8458	-0.000974
	39.8458	-0.002923
	39.8459	-0.003898
	39.8459	-0.002339
	39.8459	-0.00039
	39.846	-0.001169
	39.846	-0.003313
	39.846	-0.003313
	39.846	-0.001754
	39.846	-0.000974
	39.8461	-0.001559
	39.8461	-0.003118
	39.8461	-0.004287
	39.8462	-0.005067
	39.8462	-0.004287
	39.8462	-0.002923
	39.8462	-0.001754
	39.8462	-0.00078
	39.8463	-0.000585
	39.8463	0.00039
	39.8463	0.00078
	39.8464	-0.001559
	39.8464	-0.003898
	39.8464	-0.002923
	39.8464	-0.000195
	39.8464	-0.000195
	39.8465	-0.002533
	39.8465	-0.004092
	39.8465	-0.003313
	39.8466	0.00078
	39.8466	0.004092
	39.8466	0.003313
	39.8466	-0.000195
	39.8466	-0.000974
	39.8467	0.000974
	39.8467	0.004287
	39.8467	0.005067
	39.8468	0.003703
	39.8468	0.001364
	39.8468	0.001559
	39.8468	0.003313
	39.8469	0.003898
	39.8469	0.002923
	39.8469	0.002339
	39.8469	0.002144
	39.8469	0.001559
	39.847	0.001169
	39.847	0.001754
	39.847	0.002533
	39.8471	0.001559
	39.8471	-0.000585
	39.8471	-0.002339
	39.8471	-0.002923
	39.8471	-0.004287
	39.8472	-0.004872
	39.8472	-0.004482
	39.8472	-0.002923
	39.8473	-0.001754
	39.8473	-0.001364
	39.8473	0.001559
	39.8473	0.003508
	39.8473	0.002339
	39.8474	-0.000585
	39.8474	-0.00039
	39.8474	0.001949
	39.8475	0.003703
	39.8475	0.003118
	39.8475	0.003703
	39.8475	0.004287
	39.8475	0.003508
	39.8476	0.001559
	39.8476	-0.00039
	39.8476	-0.000974
	39.8477	0.001559
	39.8477	0.003898
	39.8477	0.002923
	39.8477	0.000195
	39.8477	0.002533
	39.8478	0.006041
	39.8478	0.006626
	39.8478	0.003703
	39.8479	0.000585
	39.8479	0
	39.8479	0.00078
	39.8479	0.001754
	39.8479	-0.000974
	39.848	-0.004287
	39.848	-0.006236
	39.848	-0.005262
	39.8481	-0.004677
	39.8481	-0.004287
	39.8481	-0.003313
	39.8481	-0.001949
	39.8481	-0.001559
	39.8482	-0.001754
	39.8482	-0.00039
	39.8482	0.00078
	39.8483	0.001364
	39.8483	0.001169
	39.8483	0.002339
	39.8483	0.002533
	39.8484	-0.005651
	39.8484	-0.014031
	39.8484	-0.018708
	39.8484	-0.015785
	39.8484	-0.011303
	39.8485	-0.00799
	39.8485	-0.005262
	39.8485	-0.004092
	39.8486	-0.004872
	39.8486	-0.005262
	39.8486	-0.001949
	39.8486	0.002339
	39.8486	0.004872
	39.8487	0.004482
	39.8487	0.003508
	39.8487	0.002728
	39.8488	0.002728
	39.8488	0.002533
	39.8488	0
	39.8488	-0.002144
	39.8488	-0.001364
	39.8489	0.001559
	39.8489	0.003508
	39.8489	0.003313
	39.849	0.003703
	39.849	0.004092
	39.849	0.003703
	39.849	0.003313
	39.849	0.003313
	39.8491	0.003508
	39.8491	0.003118
	39.8491	0.002144
	39.8492	0.00039
	39.8492	-0.000585
	39.8492	0.001169
	39.8492	0.003313
	39.8492	0.003118
	39.8493	0.00078
	39.8493	0.002923
	39.8493	0.006236
	39.8494	0.0076
	39.8494	0.005846
	39.8494	0.003118
	39.8494	0.001559
	39.8494	-0.00039
	39.8495	-0.001169
	39.8495	-0.000585
	39.8495	0.000585
	39.8496	0.003898
	39.8496	0.005651
	39.8496	0.005067
	39.8496	0.002533
	39.8496	-0.00039
	39.8497	-0.001364
	39.8497	-0.001754
	39.8497	-0.001169
	39.8498	-0.001364
	39.8498	-0.001754
	39.8498	-0.002728
	39.8498	-0.002923
	39.8499	-0.00039
	39.8499	0.002533
	39.8499	0.003508
	39.8499	0.002339
[truncated: 90,003 more rows]

## Sheet: Figure 6c
Figure 6c		Spike waveform number
	Times(ms)	1	2	3	4	5	6	7	8	9	10	11	12	13	14	15	16	17	18	19	20	21	22	23	24	25	26	27	28	29	30	31	32	33	34	35	36	37	38	39	40	41	42	43	44	45	46	47	48
	0	-0.02261	0.00877	-0.0078	-0.00526	-0.06236	0.03118	0.00117	0.03177	0.00663	-0.02397	-0.05535	-0.01793	-0.04346	0.05905	0.00039	-0.02748	-0.01968	0.00916	0.00253	-0.04326	-0.05788	0.01247	0.02611	-0.02339	0.00078	-0.01812	0.04775	-0.00214	0.01267	-0.02982	0.000195	0.03469	-0.02358	-0.00799	-0.05008	-0.01695	0.00429	-0.01403	-0.00682	0.000195	0.0037	-0.0039	-0.00195	-0.06879	-0.01968	-0.00994	-0.0189	-0.01072
	0.025	-0.02222	0.00253	0.00175	-0.000974	-0.05496	0.0154	-0.000585	0.01403	0.0076	-0.02046	-0.05729	0.00175	-0.04658	0.0343	0.00955	-0.02514	-0.01384	0.00935	0.01559	-0.04053	-0.06548	0.01618	0.00741	-0.0265	0	-0.01033	0.01676	-0.01286	0.0076	-0.03157	0.00136	0.03605	-0.02222	-0.00721	-0.05515	-0.02514	0.00273	-0.0304	-0.01033	-0.00195	-0.00136	-0.0115	-0.00702	-0.05807	-0.0191	-0.01403	-0.02378	0
	0.05	-0.0228	-0.00429	0.00448	0.00351	-0.05632	-0.00877	-0.00487	-0.01423	0.00935	-0.02007	-0.06061	0.03138	-0.0495	0.00039	0.01832	-0.0267	-0.00234	-0.00273	0.02358	-0.03605	-0.06567	0.01033	-0.01111	-0.01676	-0.00546	-0.00214	-0.00643	-0.02572	-0.000974	-0.02475	0.00409	0.02261	-0.02124	-0.01637	-0.05632	-0.0341	0	-0.05554	-0.01462	-0.00468	-0.00955	-0.03001	-0.01676	-0.0419	-0.01793	-0.01851	-0.0306	0.00175
	0.075	-0.02085	-0.00234	0.00234	0.00507	-0.05846	-0.01656	-0.01013	-0.02202	0.00507	-0.01832	-0.06119	0.02046	-0.05164	-0.0078	0.00448	-0.0304	0.00468	-0.0191	0.02806	-0.03976	-0.06431	-0.000974	-0.00156	-0.00351	-0.01462	0.00156	-0.02943	-0.0228	-0.00565	-0.01403	0.00702	0.00624	-0.01773	-0.02689	-0.05515	-0.04833	-0.00429	-0.05651	-0.01423	-0.00487	-0.01325	-0.0534	-0.01695	-0.03547	-0.01618	-0.02085	-0.02826	0.000585
	0.1	-0.02046	-0.000585	-0.00702	0.0039	-0.0569	-0.01812	-0.0154	-0.02611	-0.000195	-0.01267	-0.05496	-0.00117	-0.04716	-0.0113	-0.0191	-0.03235	0.01091	-0.01286	0.01656	-0.04229	-0.06217	-0.00974	0.01695	-0.01286	-0.02592	0.000585	-0.01598	-0.01637	-0.01228	-0.01364	0.01091	0.01013	-0.01052	-0.0191	-0.04677	-0.0534	-0.00994	-0.04852	-0.01189	-0.00546	-0.01676	-0.04813	-0.01715	-0.02962	-0.0152	-0.01481	-0.02358	-0.00955
	0.125	-0.02241	-0.00448	-0.02241	0.000195	-0.05028	-0.0076	-0.01169	-0.01871	-0.00234	-0.00682	-0.04209	-0.01111	-0.02982	-0.01013	-0.02144	-0.03391	0.00624	-0.00312	-0.00409	-0.03566	-0.05593	-0.01929	0.02222	-0.02728	-0.02105	-0.00585	0.00136	-0.01656	-0.01559	-0.01695	0.01325	0.01423	-0.00331	-0.00935	-0.03547	-0.05535	-0.01306	-0.03021	-0.00838	-0.00994	-0.0152	-0.03625	-0.01949	-0.01988	-0.01773	-0.00643	-0.01949	-0.02378
	0.15	-0.02787	-0.01598	-0.02631	-0.01189	-0.04053	0.00253	-0.01091	-0.01247	-0.00702	-0.00994	-0.03547	-0.02222	-0.01033	-0.01169	-0.02436	-0.03157	-0.00565	-0.000974	-0.01423	-0.02572	-0.04248	-0.01851	0.01267	-0.03001	-0.01598	-0.01929	-0.00838	-0.02046	-0.02163	-0.02241	0.00526	-0.000195	-0.00819	-0.01695	-0.03138	-0.04268	-0.01832	-0.01111	-0.0076	-0.01871	-0.01618	-0.0306	-0.02572	-0.01423	-0.02339	-0.0078	-0.01871	-0.02728
	0.175	-0.0304	-0.02943	-0.03177	-0.03138	-0.02923	-0.01345	-0.02572	-0.02261	-0.02066	-0.02124	-0.02923	-0.03196	-0.02183	-0.0228	-0.02962	-0.02962	-0.01812	-0.01364	-0.02728	-0.02845	-0.02748	-0.02007	-0.023	-0.03021	-0.02222	-0.02553	-0.0306	-0.02689	-0.0265	-0.0306	-0.02222	-0.02378	-0.02144	-0.03079	-0.0304	-0.03021	-0.02514	-0.02046	-0.0189	-0.02767	-0.02455	-0.02943	-0.03177	-0.02358	-0.02728	-0.01754	-0.02611	-0.0306
	0.2	-0.03254	-0.04307	-0.03605	-0.0493	-0.03293	-0.0382	-0.04775	-0.03605	-0.03586	-0.03625	-0.03488	-0.04229	-0.04307	-0.04268	-0.03644	-0.03449	-0.03235	-0.04287	-0.03469	-0.03274	-0.03254	-0.03254	-0.06996	-0.03313	-0.03293	-0.03449	-0.0382	-0.03449	-0.03293	-0.03371	-0.06197	-0.03391	-0.03488	-0.03274	-0.03313	-0.03995	-0.03352	-0.03956	-0.03254	-0.03449	-0.03391	-0.03605	-0.03703	-0.03859	-0.03216	-0.0341	-0.038	-0.03586
	0.225	-0.02728	-0.03118	-0.03995	-0.02767	-0.04014	-0.03898	-0.0493	-0.02728	-0.03196	-0.05203	-0.04268	-0.04619	-0.04852	-0.05437	-0.02943	-0.03722	-0.03138	-0.08107	-0.04112	-0.03274	-0.038	-0.05125	-0.06431	-0.03703	-0.03196	-0.03722	-0.04307	-0.02982	-0.03352	-0.03644	-0.06996	-0.0343	-0.04872	-0.03001	-0.03547	-0.05437	-0.03293	-0.03976	-0.02553	-0.02319	-0.02592	-0.04658	-0.02826	-0.03352	-0.03079	-0.05554	-0.03859	-0.04092
	0.25	-0.01851	-0.01306	-0.03118	0.00624	-0.04014	-0.03177	-0.04326	-0.01013	-0.02358	-0.04209	-0.04229	-0.04268	-0.04969	-0.06275	-0.01656	-0.02533	-0.02572	-0.07055	-0.03722	-0.03001	-0.02339	-0.05554	-0.04014	-0.04541	-0.02689	-0.03508	-0.02845	-0.01949	-0.02514	-0.03664	-0.06431	-0.01013	-0.04209	-0.02027	-0.02709	-0.04268	-0.02787	-0.03332	-0.01208	-0.00604	-0.01325	-0.04268	-0.0115	-0.0228	-0.02826	-0.05749	-0.0343	-0.0382
	0.275	-0.01111	-0.01247	-0.01968	0.00935	-0.03917	-0.02144	-0.03157	-0.00117	-0.0267	-0.02183	-0.03781	-0.03079	-0.04443	-0.04852	-0.00214	-0.00429	-0.02241	-0.04307	-0.02572	-0.02845	0.00156	-0.05164	-0.01851	-0.04736	-0.01832	-0.01579	-0.01345	-0.01091	-0.000195	-0.03138	-0.03781	0.02592	-0.02378	-0.00468	-0.01364	-0.02514	-0.01949	-0.01949	-0.00896	-0.00331	-0.0115	-0.03235	-0.000195	-0.01247	-0.02826	-0.04658	-0.0228	-0.03118
	0.3	-0.00312	-0.01618	-0.01968	0.0076	-0.0417	-0.00565	-0.01228	0.00916	-0.0306	-0.0113	-0.03547	-0.00994	-0.03371	-0.02105	0.00702	0.00487	-0.01715	-0.01929	-0.01228	-0.02514	0.01306	-0.03488	0.00994	-0.03079	-0.00624	0.00741	-0.02202	-0.00273	0.03079	-0.02046	-0.000195	0.03001	-0.00604	0.0039	-0.00721	-0.02339	-0.00935	-0.00292	-0.00741	-0.00702	-0.01325	-0.01793	0.01403	-0.00273	-0.02494	-0.02202	-0.00468	-0.02611
	0.325	-0.00214	-0.01423	-0.02085	0.01013	-0.0456	0.00136	-0.00136	0.0154	-0.02728	-0.00195	-0.03293	-0.00039	-0.02806	-0.00214	-0.0078	0.01462	-0.01247	0.00546	0.00604	-0.02436	0.02124	-0.0078	0.01773	0.00078	-0.00078	0.00624	-0.03547	-0.00507	0.02533	0.00234	0.00585	0.02748	0.0152	0.01228	-0.00312	-0.02397	-0.00935	-0.00409	-0.00838	-0.01579	-0.01656	-0.00253	0.01929	-0.00292	-0.01481	0.01345	0.00546	-0.01871
	0.35	-0.00468	-0.01345	-0.01345	0.01559	-0.04541	0.00741	0.01169	0.01988	-0.02144	-0.00468	-0.03664	0.00487	-0.02397	0.01715	-0.03722	0.0154	-0.00682	0.00253	0.01169	-0.02533	0.01072	0.00234	0.02378	0.01442	0.00526	-0.00331	-0.02144	-0.01267	0.01325	0.02222	0.00682	0.02202	0.01598	0.01013	-0.00974	-0.02007	-0.01247	-0.00702	-0.00858	-0.02806	-0.02007	-0.00409	0.02455	-0.00643	0.00292	0.01949	0.01501	-0.0154
	0.375	-0.00624	-0.01656	-0.00117	0.02124	-0.04638	0.00643	0.01754	0.01618	-0.02222	-0.0115	-0.0417	-0.00974	-0.02962	0.01501	-0.04658	0.0152	-0.00702	0.00039	0.01598	-0.03332	-0.00448	0.01637	0.02748	0.03332	0.00916	-0.00507	-0.00448	-0.01695	0.01812	0.04813	0.0076	0.01364	0.01345	0.0078	-0.01618	-0.01501	-0.01442	0.000974	-0.00526	-0.02767	-0.01462	-0.01618	0.02631	-0.00429	0.01267	0.02261	0.01208	-0.01228
	0.4	-0.00858	-0.01618	0.00916	0.02787	-0.05086	0.00214	0.02027	0.0115	-0.02085	-0.01189	-0.04404	-0.03021	-0.03722	0.00585	-0.05203	0.01247	-0.00741	0.02689	0.0154	-0.04346	-0.00312	0.02845	0.02943	0.03781	0.01656	-0.00741	-0.01013	-0.0228	0.02358	0.04872	0.00702	0.00624	0.01306	0.01423	-0.00624	-0.01306	-0.01637	0.01481	-0.00156	-0.02397	-0.00643	-0.02826	0.02826	-0.00078	0.02358	0.02397	0.00429	-0.01306
	0.425	-0.00682	-0.00156	0.01949	0.02572	-0.05593	-0.00253	0.01286	0.01579	-0.01559	-0.00916	-0.04365	-0.03391	-0.03508	0.00117	-0.03547	0.01208	-0.00507	0.05768	0.01501	-0.04385	0.000195	0.04404	0.023	0.04677	0.02514	-0.00448	-0.02202	-0.02319	0.01169	0.04307	0.00585	0.00136	0.01345	0.02241	0.0076	-0.01169	-0.01306	0.023	-0.00585	-0.01988	-0.00448	-0.03956	0.02826	0.0039	0.02319	0.02514	0.000585	-0.01325
	0.45	-0.00253	0.0189	0.01871	0.02183	-0.0534	-0.0113	0.00136	0.02027	-0.00565	-0.00292	-0.03995	-0.03021	-0.02865	-0.00195	-0.01364	0.01637	-0.00117	0.04677	0.01695	-0.03956	-0.00565	0.04404	0.01403	0.05028	0.04014	-0.00409	-0.0152	-0.02202	-0.00292	0.03293	0.00214	0.00624	0.01208	0.01715	0.00468	-0.01345	-0.00838	0.02962	-0.01072	-0.01267	-0.00273	-0.02358	0.02943	0.0076	0.0189	0.02105	-0.00175	-0.01052
	0.475	0.00351	0.02124	0.01325	0.02105	-0.04482	-0.01949	-0.00214	0.01423	-0.00175	0.00604	-0.03313	-0.02202	-0.02592	0.00312	-0.01111	0.02397	-0.00234	0.0154	0.02144	-0.03469	-0.01501	0.04268	0.01306	0.05807	0.0495	-0.00819	0.000195	-0.01715	0.00312	0.02027	-0.00448	0.01637	0.01091	0.01111	-0.00526	-0.00935	-0.00682	0.02417	-0.00721	-0.00624	0.000585	-0.00175	0.0304	0.00896	0.01208	0.01462	0.00292	-0.00312
	0.5	0.01091	0.02046	0.01052	0.02144	-0.03332	-0.02748	-0.0037	0.0037	0.00234	0.00838	-0.03157	-0.01013	-0.01949	0.01091	-0.01559	0.02202	-0.00078	-0.00585	0.02378	-0.02631	-0.01812	0.04073	0.01481	0.05398	0.06061	-0.01481	0.02105	-0.00896	0.01481	0.01364	-0.00858	0.01656	0.00916	0.01598	-0.01423	0.00974	-0.00565	0.01325	-0.00039	0.00195	0.00468	-0.00312	0.03157	0.00546	0.00195	0.00955	0.00916	0.00409
	0.525	0.0113	0.02124	0.00292	0.01949	-0.01851	-0.02124	-0.00175	0.000195	-0.00136	0.00663	-0.02982	-0.01306	-0.01169	0.00994	-0.01618	0.02007	0.0078	-0.03761	0.02572	-0.02241	-0.01929	0.03566	0.01442	0.05125	0.05866	-0.00799	0.03995	-0.00312	0.01384	0.01013	0.00156	0.01812	0.00448	0.02475	-0.02611	0.03683	-0.00409	0.00896	0.00156	0.00487	0.00585	-0.0115	0.02728	-0.00117	-0.00468	-0.000195	0.00643	0.01384
	0.55	0.00974	0.02222	-0.00663	0.01793	-0.01793	-0.01208	0.000585	-0.000195	-0.00565	-0.000585	-0.03079	-0.01773	0.00175	0.00507	-0.01637	0.01929	0.01793	-0.05047	0.02105	-0.01618	-0.01715	0.0228	0.0189	0.04326	0.0532	-0.000585	0.02943	0.00604	0.01325	0.01208	0.01851	0.02124	-0.00604	0.02261	-0.02826	0.04151	-0.00195	0.00273	0.000585	0.00604	0.00643	-0.01228	0.02261	-0.00916	-0.01072	-0.01481	0.00312	0.01325
	0.575	0.00935	0.02124	-0.01929	0.01656	-0.02085	-0.01384	-0.00312	0.00643	-0.00546	-0.01345	-0.03001	-0.01851	0.01033	-0.00156	-0.00682	0.01793	0.01169	-0.06217	0.01364	-0.01169	-0.01091	0.00585	0.02962	0.03917	0.04599	-0.000195	0.00507	0.01481	0.01871	0.01851	0.02105	0.02611	-0.0191	0.0189	-0.02943	0.0341	-0.00078	-0.00136	-0.00663	0.00214	0.00565	-0.01169	0.02397	-0.00175	-0.01111	-0.03021	0.00604	0.01384
	0.6	0.00819	0.02027	-0.01773	0.01559	-0.02378	-0.01695	-0.00935	0.01676	-0.00409	-0.02222	-0.0267	-0.01579	0.01871	-0.00955	0.0037	0.01072	-0.00312	-0.05398	0.00916	-0.00663	-0.00429	0.00039	0.04385	0.03722	0.03625	-0.00721	-0.00292	0.02319	0.02709	0.0191	0.0189	0.02105	-0.01949	0.01734	-0.0304	0.01072	-0.000195	-0.01033	-0.01676	-0.00214	0.0039	-0.00468	0.02826	0.00955	-0.00546	-0.02378	0.01208	0.02007
	0.625	0.00585	0.02066	-0.01403	0.01364	-0.02533	-0.01423	-0.01228	0.01734	-0.00819	-0.02611	-0.02027	-0.01325	0.01286	-0.01033	0.00487	-0.000974	-0.01734	-0.03976	0.00468	-0.00819	0.0076	-0.00448	0.03956	0.03878	0.02748	-0.01598	-0.01111	0.01812	0.0267	0.02163	0.00916	0.01481	-0.01618	0.01754	-0.0306	-0.0228	-0.00175	-0.02085	-0.01793	0.000585	0.00253	-0.00078	0.02748	0.01364	0.00409	-0.00858	0.01559	0.0265
	0.65	0.0039	0.02124	-0.01052	0.01169	-0.02007	-0.00819	-0.0152	0.01773	-0.01364	-0.00916	-0.01851	-0.00682	0.00292	-0.00429	0.00273	-0.0113	-0.03079	-0.02884	0.00156	-0.0115	0.01598	-0.01111	0.02962	0.02845	0.01656	-0.02709	-0.00624	0.00994	0.023	0.02241	-0.000974	0.01189	-0.01306	0.01851	-0.02709	-0.02865	-0.00136	-0.03254	-0.0152	0.0039	0.00195	-0.01111	0.02826	0.01462	0.0189	-0.000585	0.0189	0.01734
	0.675	0.00721	0.01851	-0.01052	0.00916	-0.01481	-0.0039	-0.01559	0.02085	-0.01676	0.0154	-0.01618	-0.00409	-0.000585	0.01072	0.00663	-0.02144	-0.01988	-0.01598	0.000585	-0.01442	0.02826	-0.01695	0.02066	0.01501	0.01033	-0.01676	-0.00156	0.01208	0.01618	0.02378	0.00643	0.01481	-0.00624	0.02046	-0.02202	-0.03001	0.00799	-0.02709	-0.0076	0.00078	0.00429	-0.02592	0.03001	0.01228	0.0228	0.00624	0.01559	0.00312
	0.7	0.0113	0.01423	-0.01871	0.00721	-0.02105	0.00351	-0.01462	0.02475	-0.01773	0.01715	-0.01637	0.000585	-0.00565	0.02787	0.0113	-0.02046	-0.00916	-0.00507	0.00331	-0.01812	0.03352	-0.01462	0.00819	0.00136	0.00546	-0.00292	-0.00331	0.01423	0.0076	0.01871	0.01812	0.02417	0.00117	0.01871	-0.01968	-0.02748	0.01929	-0.01189	0.00195	-0.00507	0.00702	-0.01832	0.03508	0.00741	0.02027	0.00214	0.01052	-0.000974
	0.725	0.00994	0.01247	-0.02572	0.00741	-0.03001	0.00935	-0.01111	0.02183	-0.0152	0.01364	-0.01637	-0.000195	-0.01384	0.01988	0.01579	-0.01306	-0.02631	0.00741	0.00955	-0.01968	0.03898	-0.00955	-0.000585	-0.01637	0.00507	0	-0.00799	0.00819	0.00351	0.01559	0.01793	0.03859	0.00877	0.01793	-0.01832	-0.02748	0.0152	0.00409	0.00195	-0.00838	0.00487	-0.00507	0.03703	0.00702	0.00331	-0.00624	0.00994	-0.0039
	0.75	0.00624	0.01072	-0.00682	0.00877	-0.02787	0.01812	-0.00702	0.0154	-0.01033	0.01072	-0.01734	-0.00234	-0.02319	0.00039	0.01656	-0.00409	-0.05632	0.01501	0.01306	-0.01988	0.03683	-0.0113	-0.01072	-0.0343	0.00448	0.000974	-0.00156	-0.00039	0.00741	0.0191	-0.000974	0.03566	0.00507	0.0191	-0.01851	-0.03449	0.00896	0.0265	0.000195	-0.01033	0.000585	0.00195	0.0382	0.01033	-0.02261	-0.01013	0.00896	-0.00643
	0.775	0.00468	0.00896	0.01812	0.0076	-0.02533	0.02261	-0.00896	0.01052	-0.01091	0.00858	-0.02027	-0.00877	-0.023	-0.01345	0.01091	0.00526	-0.06139	0.02397	0.01345	-0.01656	0.03371	-0.01208	-0.01306	-0.05262	-0.00214	0.00877	0.00585	0.00195	0.02689	0.02592	-0.04599	0.02982	-0.00468	0.02124	-0.02124	-0.04619	0.01403	0.03332	0.00195	-0.00546	-0.00078	0.00643	0.03001	0.02124	-0.03293	-0.01481	0.00429	-0.00487
	Average waveform
	Times(ms)	Value(mV)
	0	-0.01044
	0.025	-0.01104
	0.05	-0.012
	0.075	-0.01266
	0.1	-0.01372
	0.125	-0.01479
	0.15	-0.01875
	0.175	-0.02651
	0.2	-0.03635
	0.225	-0.03638
	0.25	-0.02908
	0.275	-0.02062
	0.3	-0.01239
	0.325	-0.00811
	0.35	-0.00524
	0.375	-0.00339
	0.4	-0.00177
	0.425	-0.000232126
	0.45	0.00138
	0.475	0.00202
	0.5	0.00263
	0.525	0.00324
	0.55	0.00395
	0.575	0.00398
	0.6	0.00393
	0.625	0.00331
	0.65	0.0024
	0.675	0.0017
	0.7	0.000791
	0.725	0.000132063
	0.75	-0.000477131
	0.775	-0.000425921
[truncated: 318 more columns]

## Sheet: Figure 6d
Figure 6d	CH32 Spike 1			CH32 Spike 2
	Time(s)	Value(mV)		Time(s)	Value(mV)
	3.595	-0.0037		13.93	-0.01325
	3.59503	-0.0076		13.93	-0.00935
	3.59505	-0.00896		13.93	-0.00273
	3.59508	-0.0113		13.9301	0.00526
	3.5951	-0.01423		13.9301	0.000585
	3.59513	-0.01018		13.9301	-0.00974		CH32 Units
	3.59515	-0.00994		13.9301	-0.01618
	3.59518	-0.00039		13.9302	-0.02085
	3.5952	0.00039		13.9302	-0.01306
	3.59523	0		13.9302	0.000974
	3.59525	0		13.9302	0.00409
	3.59528	-0.000974		13.9303	0.00819
	3.5953	-0.00429		13.9303	0.01481
	3.59533	-0.00565		13.9303	0.02105
	3.59535	0.00448		13.9304	0.01052
	3.59538	0.00884		13.9304	-0.00526
	3.5954	0.00078		13.9304	-0.00448
	3.59543	-0.01451		13.9304	-0.000195
	3.59545	-0.01337		13.9305	-0.00273
	3.59548	-0.00838		13.9305	-0.00468
	3.5955	-0.00526		13.9305	-0.00078
	3.59553	-0.00114		13.9305	0.00741
	3.59555	-0.00078		13.9306	0.01267
	3.59558	0.00253		13.9306	0.01871
	3.5956	0.0076		13.9306	0.01618
	3.59563	0.0132		13.9306	0.01111
	3.59565	0.01376		13.9306	0.00819
	3.59568	0.01179		13.9307	0.0039
	3.5957	0.00916		13.9307	-0.00292
	3.59573	-0.00156		13.9307	-0.01052
	3.59575	-0.00741		13.9307	-0.0078
	3.59578	-0.01089		13.9308	-0.00312
	3.5958	-0.00935		13.9308	-0.00585
	3.59583	-0.00526		13.9308	-0.01208
	3.59585	-0.00702		13.9308	-0.01656
	3.59588	-0.00858		13.9309	-0.02202
	3.5959	-0.00351		13.9309	-0.02339
	3.59593	0.00331		13.9309	-0.02241
	3.59595	0.00136		13.9309	-0.01637
	3.59598	-0.00292		13.931	-0.0076
	3.596	-0.00292		13.931	-0.00585
	3.59603	-0.00214		13.931	-0.00487
	3.59605	-0.00214		13.9311	-0.00546
	3.59608	-0.00156		13.9311	-0.00507
	3.5961	0.000974		13.9311	-0.00253
	3.59613	0.00526		13.9311	0.00253
	3.59615	0.00799		13.9312	0.00624
	3.59618	0.00877		13.9312	0.00974
	3.5962	0.00156		13.9312	0.00565
	3.59623	-0.00819		13.9312	-0.00234
	3.59625	-0.00877		13.9313	-0.0076
	3.59628	-0.00663		13.9313	-0.01169
	3.5963	-0.0039		13.9313	-0.00682
	3.59633	0.000585		13.9313	0.00351
	3.59635	0.0037		13.9314	0.01033
	3.59638	0.00721		13.9314	0.01715
	3.5964	0.00643		13.9314	0.01306
	3.59643	0.0039		13.9314	0.00448
	3.59645	0.00117		13.9314	-0.00195
	3.59648	-0.00117		13.9315	-0.0078
	3.5965	0.000585		13.9315	-0.00448
	3.59653	0.00331		13.9315	0.00195
	3.59655	0.00429		13.9315	0.00117
	3.59658	0.00117		13.9316	-0.00156
	3.5966	-0.00974		13.9316	-0.00292
	3.59663	-0.0082		13.9316	-0.00507
	3.59665	-0.0082		13.9316	-0.0076
	3.59668	-0.000585		13.9317	-0.01208
	3.5967	0.00487		13.9317	-0.01676
	3.59673	0.00852		13.9317	-0.02124
	3.59675	0.00813		13.9317	-0.01656
	3.59678	0.00799		13.9318	-0.00858
	3.5968	0.00487		13.9318	-0.00799
	3.59683	0.00156		13.9318	-0.00663
	3.59685	0.00175		13.9319	-0.000195
	3.59688	0.00214		13.9319	0.00721
	3.5969	0.00039		13.9319	0.00292
	3.59693	-0.00195		13.9319	-0.00546
	3.59695	-0.00156		13.932	-0.00877
	3.59698	0.000195		13.932	-0.00819
	3.597	0.00156		13.932	0.00214
	3.59703	0.00351		13.932	0.01676
	3.59705	0.00331		13.9321	0.01579
	3.59708	0.00292		13.9321	0.00974
	3.5971	0.00331		13.9321	0.00448
	3.59713	0.00448		13.9321	-0.00136
	3.59715	0.00585		13.9322	0.000195
	3.59718	0.0078		13.9322	0.00234
	3.5972	0.00741		13.9322	-0.00312
	3.59723	0.00663		13.9322	-0.00916
	3.59725	0.00604		13.9322	-0.0037
	3.59728	0.00468		13.9323	0.00487
	3.5973	0.00175		13.9323	0.00136
	3.59733	-0.00195		13.9323	-0.00409
	3.59735	-0.00214		13.9323	0
	3.59738	-0.00175		13.9324	0.00682
	3.5974	0.00078		13.9324	0.00487
	3.59743	-0.00039		13.9324	0.00253
	3.59745	-0.00789		13.9324	0.00682
	3.59748	-0.0095		13.9325	0.01306
	3.5975	-0.01005		13.9325	0.01091
	3.59753	-0.01052		13.9325	0.00643
	3.59755	-0.01013		13.9326	0.00507
	3.59758	-0.01052		13.9326	0.00448
	3.5976	-0.00663		13.9326	0.00526
	3.59763	-0.00078		13.9326	0.00819
	3.59765	0.00195		13.9327	0.00916
	3.59768	0.00526		13.9327	0.01111
	3.5977	0.00682		13.9327	0.01306
	3.59773	0.00955		13.9327	0.01306
	3.59775	0.00989		13.9328	0.00526
	3.59778	0.00942		13.9328	-0.0076
	3.5978	0.01028		13.9328	-0.01403
	3.59783	0.0078		13.9328	-0.01832
	3.59785	0.00429		13.9329	-0.01013
	3.59788	-0.000195		13.9329	0.00273
	3.5979	-0.00039		13.9329	0.00117
	3.59793	-0.00039		13.9329	-0.00331
	3.59795	-0.00331		13.9329	-0.00429
	3.59798	-0.00585		13.933	-0.00234
	3.598	-0.00214		13.933	0.00468
	3.59803	0.00273		13.933	0.01559
	3.59805	0.000974		13.933	0.01695
	3.59808	-0.00156		13.9331	0.01656
	3.5981	0.000585		13.9331	0.01501
	3.59813	0.00351		13.9331	0.01228
	3.59815	0.00214		13.9331	0.00916
	3.59818	0		13.9332	0.00468
	3.5982	0.00039		13.9332	0.00039
	3.59823	0.00253		13.9332	-0.00702
	3.59825	0.00507		13.9332	-0.01442
	3.59828	0.00877		13.9333	-0.02241
	3.5983	0.01033		13.9333	-0.02046
	3.59833	0.01142		13.9333	-0.01306
	3.59835	0.01246		13.9334	-0.00429
	3.59838	0.01314		13.9334	0.00604
	3.5984	0.01256		13.9334	0.00409
	3.59843	0.00175		13.9334	-0.00156
	3.59845	-0.00429		13.9335	-0.00429
	3.59848	-0.0076		13.9335	-0.00565
	3.5985	-0.00234		13.9335	-0.00195
	3.59853	0.00526		13.9335	0.00273
	3.59855	0.00253		13.9336	-0.00253
	3.59858	-0.00409		13.9336	-0.00858
	3.5986	-0.00955		13.9336	0.00292
	3.59863	-0.01184		13.9336	0.0076
	3.59865	-0.00799		13.9337	-0.02631
	3.59868	0		13.9337	-0.08614
	3.5987	-0.00175		13.9337	-0.11205
	3.59873	-0.00702		13.9337	-0.12881
	3.59875	-0.00974		13.9337	-0.09413
	3.59878	-0.0115		13.9338	-0.03937
	3.5988	-0.00877		13.9338	-0.02806
	3.59883	-0.0037		13.9338	-0.02261
	3.59885	-0.00195		13.9338	-0.01111
	3.59888	0.000585		13.9339	0.00253
	3.5989	0.00351		13.9339	0.00624
	3.59893	0.00702		13.9339	0.00741
	3.59895	0.00565		13.9339	0.0078
	3.59898	0.00253		13.934	0.00546
	3.599	0.00136		13.934	0.00253
	3.59903	-0.000195		13.934	-0.00039
	3.59905	-0.00273		13.934	0.00429
	3.59908	-0.00429		13.9341	0.0113
	3.5991	-0.00078		13.9341	0.01306
	3.59913	0.00604		13.9341	0.01462
	3.59915	0.00819		13.9342	0.01773
	3.59918	0.00877		13.9342	0.02202
	3.5992	0.00312		13.9342	0.02124
	3.59923	-0.0037		13.9342	0.02163
	3.59925	-0.00214		13.9343	0.0267
	3.59928	0.00214		13.9343	0.03449
	3.5993	0.00312		13.9343	0.03527
	3.59933	0.00253		13.9343	0.03216
	3.59935	0.000974		13.9344	0.02319
	3.59938	-0.00682		13.9344	0.01208
	3.5994	-0.02988		13.9344	0.01501
	3.59943	-0.04092		13.9344	0.02183
	3.59945	-0.05969		13.9345	0.02163
	3.59948	-0.06379		13.9345	0.02085
	3.5995	-0.04898		13.9345	0.02202
	3.59953	-0.03695		13.9345	0.0228
	3.59955	-0.0285		13.9345	0.02027
	3.59958	-0.01994		13.9346	0.01462
	3.5996	-0.01772		13.9346	0.00896
	3.59963	-0.01564		13.9346	0.00214
	3.59965	-0.01401		13.9346	0.00312
	3.59968	-0.01381		13.9347	0.00741
	3.5997	-0.00663		13.9347	0.01325
	3.59973	0.00351		13.9347	0.01754
	3.59975	0.00292		13.9347	0.00799
	3.59978	-0.00078		13.9348	-0.00526
	3.5998	0		13.9348	0.000195
	3.59983	0.00292		13.9348	0.0113
	3.59985	0.00702		13.9349	0.01189
	3.59988	0.0093		13.9349	0.01364
	3.5999	0.01033		13.9349	0.0228
	3.59993	0.00624		13.9349	0.03527
	3.59995	0.00292		13.935	0.03254
	3.59998	0.00136		13.935	0.02689
	3.6	0.00974		13.935	0.02611
	3.60003	0.01046		13.935	0.02475
	3.60005	0.0122		13.9351	0.01579
	3.60008	0.0078		13.9351	0.00819
	3.6001	0.01184		13.9351	0.02027
	3.60013	0.01502		13.9351	0.03683
	3.60015	0.01312		13.9352	0.02553
	3.60018	0.01091		13.9352	0.00702
	3.6002	0.01033		13.9352	0.00896
	3.60023	0.01052		13.9352	0.01423
	3.60025	0.00974		13.9352	0.00896
	3.60028	0.00604		13.9353	0.00078
	3.6003	-0.000974		13.9353	0.000585
	3.60033	-0.00916		13.9353	0.00117
	3.60035	-0.00624		13.9353	-0.00273
	3.60038	0.00117		13.9354	-0.0078
	3.6004	0.00624		13.9354	-0.0076
	3.60043	0.00911		13.9354	-0.00604
	3.60045	0.00935		13.9354	-0.00604
	3.60048	0.00643		13.9355	-0.00702
	3.6005	0.00819		13.9355	-0.01091
	3.60053	0.00974		13.9355	-0.01325
	3.60055	0.0039		13.9355	-0.00487
	3.60058	-0.00175		13.9356	0.00974
	3.6006	0.00546		13.9356	0.01364
	3.60063	0.01559		13.9356	0.01754
	3.60065	0.01267		13.9357	0.0191
	3.60068	0.00624		13.9357	0.01851
	3.6007	0.00526		13.9357	0.01072
	3.60073	0.00565		13.9357	-0.000585
	3.60075	0.00741		13.9358	-0.00526
	3.60078	0.01091		13.9358	-0.00663
	3.6008	0.01245		13.9358	-0.00117
	3.60083	0.01225		13.9358	0.00741
	3.60085	0.00487		13.9359	0.00546
	3.60088	-0.0076		13.9359	0.000585
	3.6009	-0.01111		13.9359	-0.00331
	3.60093	-0.01189		13.9359	-0.00799
	3.60095	-0.00721		13.936	-0.01091
	3.60098	0		13.936	-0.01325
	3.601	0.00175		13.936	-0.01267
	3.60103	0.0037		13.936	-0.01013
	3.60105	0.00682		13.936	-0.00741
	3.60108	0.00974		13.9361	-0.00234
	3.6011	0.00741		13.9361	0.00214
	3.60113	0.00585		13.9361	0.00546
	3.60115	0.01072		13.9361	-0.00175
	3.60118	0.01598		13.9362	-0.01325
	3.6012	0.01033		13.9362	-0.01462
	3.60123	-0.00117		13.9362	-0.01462
	3.60125	-0.00858		13.9362	-0.01656
	3.60128	-0.01359		13.9363	-0.01773
	3.6013	-0.01267		13.9363	-0.01423
	3.60133	-0.00663		13.9363	-0.00702
	3.60135	-0.00507		13.9363	-0.00136
	3.60138	-0.00156		13.9364	0.00526
	3.6014	0.00487		13.9364	0.00429
	3.60143	0.01208		13.9364	-0.00117
	3.60145	0.00955		13.9365	-0.00955
	3.60148	0.00409		13.9365	-0.01871
	3.6015	0.00253		13.9365	-0.01364
	3.60153	0.00156		13.9365	-0.00507
	3.60155	0.00117		13.9366	-0.00935
	3.60158	0.000974		13.9366	-0.0152
	3.6016	0.00175		13.9366	-0.01091
	3.60163	0.00214		13.9366	-0.00234
	3.60165	0		13.9367	0.00078
	3.60168	-0.00507		13.9367	0.00253
	3.6017	-0.00994		13.9367	-0.00039
	3.60173	-0.0134		13.9367	-0.00643
	3.60175	-0.0122		13.9367	-0.01052
	3.60178	-0.01069		13.9368	-0.01442
	3.6018	-0.00409		13.9368	-0.0113
	3.60183	0.00448		13.9368	-0.00663
	3.60185	0.00214		13.9368	-0.0076
	3.60188	-0.00526		13.9369	-0.01189
	3.6019	-0.01111		13.9369	-0.01851
	3.60193	-0.01395		13.9369	-0.02494
	3.60195	-0.01345		13.9369	-0.01715
	3.60198	-0.00585		13.937	-0.00546
	3.602	-0.00214		13.937	-0.00682
	3.60203	0.00117		13.937	-0.01013
	3.60205	0.000585		13.937	-0.00526
	3.60208	0.00136		13.9371	0.00331
	3.6021	0.00838		13.9371	0.00526
	3.60213	0.01573		13.9371	0.00507
	3.60215	0.01559		13.9372	-0.00136
	3.60218	0.01228		13.9372	-0.00741
	3.6022	0.01481		13.9372	0.00078
	3.60223	0.01493		13.9372	0.01403
	3.60225	0.01345		13.9373	0.01306
	3.60228	0.00487		13.9373	0.00643
	3.6023	-0.000974		13.9373	-0.00214
	3.60233	-0.00994		13.9373	-0.01306
	3.60235	-0.01256		13.9374	-0.01364
	3.60238	-0.01339		13.9374	-0.0115
	3.6024	-0.01463		13.9374	-0.01072
	3.60243	-0.01354		13.9374	-0.00604
	3.60245	-0.01462		13.9375	0.00487
	3.60248	-0.01228		13.9375	0.0191
	3.6025	-0.01103		13.9375	0.01579
	3.60253	-0.01001		13.9375	0.00741
	3.60255	-0.0076		13.9375	0.00546
	3.60258	0.00292		13.9376	0.00351
	3.6026	0.0037		13.9376	-0.00195
	3.60263	0.00253		13.9376	-0.00702
	3.60265	0.00234		13.9376	-0.00156
	3.60268	0.00273		13.9377	0.00585
	3.6027	0.0039		13.9377	0
	3.60273	0.00565		13.9377	-0.00858
	3.60275	0.00468		13.9377	-0.00526
	3.60278	0.0037		13.9378	0.00234
	3.6028	0.00546		13.9378	0.00351
	3.60283	0.00741		13.9378	0.00526
	3.60285	0.00585		13.9378	0.00799
	3.60288	0.00214		13.9379	0.00955
	3.6029	-0.000974		13.9379	0.00273
	3.60293	-0.00351		13.9379	-0.00819
	3.60295	-0.00136		13.938	-0.01228
	3.60298	0.00253		13.938	-0.0154
	3.603	0.00312		13.938	-0.01462
	3.60303	0.00175		13.938	-0.01189
	3.60305	-0.00253		13.9381	-0.00974
	3.60308	-0.00565		13.9381	-0.00643
	3.6031	0.000585		13.9381	-0.0039
	3.60313	0.00955		13.9381	-0.00156
	3.60315	0.0076		13.9382	-0.0039
	3.60318	0.00156		13.9382	-0.00546
	3.6032	-0.0037		13.9382	0.00078
	3.60323	-0.00877		13.9382	0.00935
	3.60325	-0.00624		13.9383	0.00526
	3.60328	-0.00273		13.9383	-0.00214
	3.6033	-0.00741		13.9383	-0.00253
	3.60333	-0.00867		13.9383	-0.00234
	3.60335	-0.00585		13.9383	-0.00448
	3.60338	0.00468		13.9384	-0.00877
	3.6034	0.00682		13.9384	-0.01345
	3.60343	0.00507		13.9384	-0.01832
	3.60345	-0.00253		13.9384	-0.01559
	3.60348	-0.01106		13.9385	-0.0078
	3.6035	-0.01064		13.9385	0.00117
	3.60353	-0.01013		13.9385	0.0113
	3.60355	-0.00468		13.9385	0.00741
	3.60358	0.00487		13.9386	-0.000974
	3.6036	0.01111		13.9386	-0.0039
	3.60363	0.01281		13.9386	-0.00682
	3.60365	0.00565		13.9387	-0.00819
	3.60368	-0.00741		13.9387	-0.00858
	3.6037	-0.0076		13.9387	-0.00643
	3.60373	-0.00234		13.9387	-0.00312
	3.60375	0.00468		13.9388	-0.00273
	3.60378	0.01062		13.9388	-0.00292
	3.6038	0.01198		13.9388	-0.00331
	3.60383	0.01181		13.9388	-0.00234
	3.60385	0.00994		13.9389	0.00156
	3.60388	0.00448		13.9389	0.00702
	3.6039	0.00604		13.9389	0.00741
	3.60393	0.00819		13.9389	0.00682
	3.60395	0.00292		13.939	0.00682
	3.60398	-0.0039		13.939	0.00643
	3.604	-0.00292		13.939	0.00429
	3.60403	-0.00039		13.939	0.000585
	3.60405	-0.00292		13.939	-0.00253
	3.60408	-0.00643		13.9391	-0.00565
	3.6041	-0.00546		13.9391	-0.00565
	3.60413	-0.00331		13.9391	-0.00195
	3.60415	-0.00273		13.9391	0.00585
	3.60418	-0.0037		13.9392	0.0152
	3.6042	-0.00682		13.9392	0.01072
	3.60423	-0.01189		13.9392	0.00039
	3.60425	-0.01264		13.9392	-0.00721
	3.60428	-0.01208		13.9393	-0.01228
	3.6043	-0.00448		13.9393	-0.00292
	3.60433	0.00663		13.9393	0.01306
	3.60435	0.00858		13.9393	0.01656
	3.60438	0.00624		13.9394	0.01598
	3.6044	-0.00136		13.9394	0.00896
	3.60443	-0.01169		13.9394	-0.00175
	3.60445	-0.0115		13.9395	-0.00429
	3.60448	-0.00663		13.9395	-0.00351
	3.6045	-0.000195		13.9395	0.00136
	3.60453	0.00721		13.9395	0.01111
	3.60455	0.00507		13.9396	0.0191
	3.60458	0.00253		13.9396	0.02592
	3.6046	0.0076		13.9396	0.01695
	3.60463	0.01156		13.9396	0.00175
	3.60465	0.01249		13.9397	-0.00273
	3.60468	0.0119		13.9397	-0.00468
	3.6047	0.00838		13.9397	-0.00312
	3.60473	-0.00604		13.9397	0.00136
	3.60475	-0.00585		13.9398	0.00468
	3.60478	-0.00331		13.9398	0.00916
	3.6048	-0.00526		13.9398	0.00916
	3.60483	-0.00896		13.9398	0.00916
	3.60485	-0.00911		13.9398	0.00935
	3.60488	-0.00974		13.9399	0.00974
	3.6049	0.000195		13.9399	0.00741
	3.60493	0.01286		13.9399	0.00331
	3.60495	0.00994		13.9399	-0.00117
	3.60498	0.00136		13.94	-0.00546
	3.605	-0.00448		13.94	-0.00117

## Sheet: Figure 6e
Figure 6e		Spike rates(Spikes/s)
	Active channels	mMPC	2D MEA
	1	0.783333	0.0053
	2	0.133333	0.0068
	3	0.183333	0.0045
	4	2.55	0.0583
	5	5.28333	0.0712
	6	6.46667	0.0174
	7	4.15	0.0136
	8	0.483333	0.4818
	9	1.76667	0.0015
	10	0.516667	0.0015
	11	2.9	0.6818
	12	0.25	0.7371
	13	0.533333	0.5205
	14	1.4	0.003
	15	23.7167	0.0311
	16	3.66667	0.1462
	17	0.133333	0.1152
	18	0.85	0.0038
	19	0.833333	0.0636
	20	2	0.0015
	21	4.18333	0.0205
	22	3.96667	0.0697
	23	4.86667	1.0902
	24	0.533333	0.1205
	25	0.55	0.0636
	26	0.55	0.0167
	27	4.53333	0.8167
	28	0.383333
	29	0.233333
	30	1.38333

## Sheet: Figure 6f
Figure 6f	Continuous signals				Raster
		CH13	CH19		CH13	CH19
	Time(s)	Valua(mV)	Value(mV)		18.9556	13.3597
	285.045	-0.00325	0.0045		23.7434	18.9561
	285.045	-0.00156	0.00484		29.8592	29.8599
	285.045	0.000354	0.00285		29.9445	29.945
	285.045	0.00415	0.00204		31.0778	31.0784
	285.045	0.00858	0.00364		33.064	87.6632
	285.045	0.00585	0.00558		141.238	92.8225
	285.045	0.0028	0.00481		148.824	94.2951
	285.045	-0.00299	0.00286		155.64	134.973
	285.045	-0.00487	-0.00148		158.664	141.238
	285.045	-0.00136	-0.00202		158.797	148.825
	285.045	-0.00039	-0.00456		159.051	154.891
	285.045	0.00214	-0.00292		159.055	155.641
	285.045	0.00458	-0.00173		159.075	158.665
	285.045	0.00618	-0.000887		159.159	158.798
	285.045	0.00756	-0.00153		159.163	159.051
	285.045	0.00462	0.00221		159.213	159.052
	285.045	0.00364	0.00559		159.301	159.075
	285.045	0.00574	0.0078		159.39	159.16
	285.045	0.00409	0.005		159.394	159.214
	285.045	0.00351	0.00487		159.408	159.238
	285.045	0.00331	0.00308		159.415	159.29
	285.045	0.00273	0.0061		159.417	159.302
	285.045	0.00175	0.00332		159.432	159.391
	285.045	-0.00195	0.00117		159.853	159.405
	285.045	-0.00273	-0.000872		159.996	159.408
	285.045	-0.00565	-0.00538		160.004	159.415
	285.045	-0.00643	-0.00974		160.131	159.431
	285.045	-0.00702	-0.00935		160.198	159.433
	285.045	-0.00409	-0.00881		161.258	159.854
	285.045	0.00039	-0.00496		162.488	160.004
	285.045	0.00565	-0.0029		186.891	160.121
	285.045	0.00838	0.00104		211.419	160.152
	285.045	0.00292	0.00321		230.151	160.198
	285.045	-0.00287	0.000721		268.242	161.259
	285.045	-0.00292	0.00598		278.983	162.488
	285.045	0.000585	0.00342		284.988	170.882
	285.045	0.00429	0.00264		285.036	170.916
	285.045	0.00663	0.00248		285.051	211.419
	285.045	0.00585	0.0037		285.055	230.151
	285.045	0.000585	0.00398		285.244	259.72
	285.046	-6.7e-05	0.00351		285.29	268.242
	285.046	-0.00203	0.00351		285.32	284.988
	285.046	-0.00481	0.00514		285.358	285.036
	285.046	-0.00281	0.00676		288.138	285.051
	285.046	-0.0013	0.00227		292.197	285.055
	285.046	-4.1e-05	0.000195		292.2	285.244
	285.046	0	0.00339		292.252	285.253
	285.046	0.00521	0.00429		292.971	285.261
	285.046	0.01091	0.00312		294.568	285.291
	285.046	0.00656	-1.6e-05		294.573	285.321
	285.046	0.00319	-0.00199		294.641	285.359
	285.046	0.00287	-0.0043		302.153	288.139
	285.046	0.00241	-0.00671		305.871	290.72
	285.046	0.00303	-0.00808		306.572	292.179
	285.046	0.00423	-0.0091		310.512	292.197
	285.046	0.00656	-0.00482		313.727	292.201
	285.046	0.00427	-0.00302		319.567	292.253
	285.046	0.00241	-0.00627			292.972
	285.046	0.00371	-0.00892			294.568
	285.046	0.00442	-0.00675			294.574
	285.046	0.00754	-0.0045			294.684
	285.046	0.00949	-0.00136			294.832
	285.046	0.00618	-0.00105			302.154
	285.046	0.0036	0.0039			305.871
	285.046	0.00175	-0.002			306.573
	285.046	-0.000626	0.000964			310.513
	285.046	-0.00421	-0.000677			319.694
	285.046	-0.00616	-0.0038
	285.046	-0.00974	-0.00231
	285.046	-0.0054	-0.0039
	285.046	-0.00605	0.00117
	285.046	-0.00787	0.00468
	285.046	-0.00678	0.00643
	285.046	-0.00598	0.0095
	285.046	-0.00424	0.00462
	285.046	-0.00214	0.00233
	285.046	-0.00117	0.00462
	285.046	-0.0037	0.00836
	285.046	-0.00312	0.01111
	285.046	-0.00136	0.00935
	285.046	0.00348	0.00669
	285.047	0.00733	0.00487
	285.047	0.01091	0.00136
	285.047	0.00506	0.00341
	285.047	0.00124	0.0063
	285.047	0.00423	0.00124
	285.047	0.00748	-0.00175
	285.047	0.00773	-0.000754
	285.047	0.00702	0.00195
	285.047	-0.000185	-0.00442
	285.047	-0.00574	-0.00663
	285.047	-0.0103	-0.00507
	285.047	-0.00974	-0.00356
	285.047	-0.00896	-0.00228
	285.047	-0.00663	0.00208
	285.047	-0.00312	0.00438
	285.047	0.000482	-0.000462
	285.047	0.00208	-0.000554
	285.047	0.00403	-0.00155
	285.047	0.0078	-0.00376
	285.047	0.0037	-0.0057
	285.047	-0.000682	-0.00364
	285.047	-0.00112	-0.00222
	285.047	-0.00228	-0.00168
	285.047	-0.00468	-0.0036
	285.047	0.000677	-0.00399
	285.047	0.00152	-0.00403
	285.047	0.00481	-0.00517
	285.047	0.00618	-0.00715
	285.047	0.00679	-0.00668
	285.047	0.00695	-0.00553
	285.047	0.00871	-0.00109
	285.047	0.008	0.00169
	285.047	0.00709	0.00448
	285.047	0.0067	0.00651
	285.047	0.00517	0.0076
	285.047	0.00436	0.00503
	285.047	0.00339	0.00656
	285.047	0.00639	0.00444
	285.047	0.00988	0.00261
	285.048	0.00864	0.00109
	285.048	0.00741	-0.00167
	285.048	0.00867	-0.00267
	285.048	0.0089	-0.00462
	285.048	0.00695	-0.00533
	285.048	0.00423	-0.00325
	285.048	0.00312	-0.00111
	285.048	0.00241	-0.0039
	285.048	0.00202	-0.00483
	285.048	0.00529	-0.006
	285.048	0.00812	-0.00855
	285.048	0.00937	-0.00904
	285.048	0.00812	-0.00632
	285.048	0.00427	-0.00432
	285.048	0.00163	-0.00715
	285.048	0.000852	-0.00956
	285.048	0.000539	-0.00824
	285.048	0.00111	-0.00702
	285.048	0.0038	-0.0039
	285.048	0.00468	-0.00112
	285.048	0.00721	0.000939
	285.048	0.00828	0.00151
	285.048	0.00695	0.00376
	285.048	0.00417	0.00506
	285.048	0.00284	0.00819
	285.048	0.000596	0.0078
	285.048	0.00139	0.00608
	285.048	0.00345	0.00577
	285.048	0.00325	0.00504
	285.048	0.00228	0.00507
	285.048	0.000405	0.00253
	285.048	-0.00078	-0.00204
	285.048	-0.00429	0.00076
	285.048	-0.00858	0.00021
	285.048	-0.00977	-1.1e-05
	285.048	-0.01033	0.00157
	285.048	-0.00889	-0.00155
	285.048	-0.00715	-0.00208
	285.048	-0.00706	-0.00502
	285.048	-0.00689	-0.0013
	285.048	-0.00723	0.00119
	285.049	-0.00923	0.00272
	285.049	-0.00988	0.00468
	285.049	-0.00452	0.00572
	285.049	-0.00247	0.0073
	285.049	-0.00551	0.00826
	285.049	-0.00832	0.00715
	285.049	-0.0072	0.00332
	285.049	-0.00643	0.00179
	285.049	6.7e-05	-0.000144
	285.049	0.00155	-0.00195
	285.049	0.0013	0.00393
	285.049	0.0026	0.00741
	285.049	0.00214	0.00331
	285.049	0.00292	-0.0015
	285.049	0.00546	-0.00292
	285.049	0.00877	-0.00571
	285.049	0.00764	-0.00241
	285.049	0.00676	0.00265
	285.049	0.00585	-0.00111
	285.049	0.00358	-0.00572
	285.049	0.00578	-0.00858
	285.049	0.00773	-0.01046
	285.049	0.00935	-0.00728
	285.049	0.00721	-0.00526
	285.049	0.00916	-0.00238
	285.049	0.0082	0.000118
	285.049	0.00748	0.000754
	285.049	0.00527	0.00359
	285.049	0.00424	0.00409
	285.049	0.0019	0.00741
	285.049	0.002	0.00652
	285.049	0.00547	0.00567
	285.049	0.00635	0.00429
	285.049	0.00806	0.0049
	285.049	0.00466	0.00597
	285.049	0.000328	0.00595
	285.049	0.00292	0.00507
	285.049	0.00435	0.00614
	285.049	0.00793	0.00795
	285.05	0.0053	0.0067
	285.05	0.00351	0.00368
	285.05	0.00451	0.00199
	285.05	0.00507	-0.00394
	285.05	0.00214	-0.00616
	285.05	0	-0.0108
	285.05	0.00039	-0.01111
	285.05	0.00195	-0.01203
	285.05	0.000195	-0.01364
	285.05	0.00331	-0.01469
	285.05	0.00258	-0.01508
	285.05	0.00364	-0.01579
	285.05	0.0054	-0.02017
	285.05	0.00501	-0.02571
	285.05	0.00442	-0.03138
	285.05	0.00403	-0.03623
	285.05	0.00634	-0.04054
	285.05	0.00878	-0.04546
	285.05	0.0079	-0.0532
	285.05	0.00661	-0.06372
	285.05	0.00566	-0.05905
	285.05	0.00532	-0.05047
	285.05	0.00322	-0.04482
	285.05	0.00298	-0.03937
	285.05	-0.00285	-0.03566
	285.05	-0.00512	-0.03001
	285.05	-0.00786	-0.02105
	285.05	-0.00835	-0.01423
	285.05	-0.00984	-0.01032
	285.05	-0.01124	-0.00611
	285.05	-0.01455	-0.00436
	285.05	-0.01689	-0.00168
	285.05	-0.02689	0.00125
	285.05	-0.02889	0.00207
	285.05	-0.03065	0.00195
	285.05	-0.03157	0.00126
	285.05	-0.03274	0.00116
	285.05	-0.03664	0.00325
	285.05	-0.0417	0.00442
	285.05	-0.05047	0.00384
	285.05	-0.05437	0.00169
	285.051	-0.05788	0.00111
	285.051	-0.05418	-0.00158
	285.051	-0.05072	-0.00417
	285.051	-0.04802	-0.01033
	285.051	-0.04507	-0.0085
	285.051	-0.04346	-0.00791
	285.051	-0.04236	-0.00495
	285.051	-0.0415	-0.00408
	285.051	-0.04103	-0.00352
	285.051	-0.03991	0.000395
	285.051	-0.03868	-0.00151
	285.051	-0.03552	0.0013
	285.051	-0.03092	-0.00151
	285.051	-0.02426	0.00185
	285.051	-0.0231	0.00384
	285.051	-0.02254	0.00871
	285.051	-0.02196	0.00994
	285.051	-0.01974	0.00614
	285.051	-0.01566	0.00403
	285.051	-0.01449	-0.00039
	285.051	-0.01079	0.00179
	285.051	-0.00963	0.00342
	285.051	-0.00838	0.00385
	285.051	-0.00974	0.00468
	285.051	0.00346	0.00254
	285.051	0.00604	0.00038
	285.051	0.0039	-0.00252
	285.051	0.00214	-0.00358
	285.051	0.00204	-0.00585
	285.051	0.00199	-0.00607
	285.051	0.00134	-0.00454
	285.051	0.00144	-0.00145
	285.051	0.00319	0.00185
	285.051	0.00251	0.00371
	285.051	0.00169	0.0019
	285.051	0.0015	0.00253
	285.051	0.0015	0.00452
	285.051	0.000523	0.00693
	285.051	0.000718	0.00695
	285.051	0.000641	0.00496
	285.052	0.000852	0.00394
	285.052	0.00187	0.0015
	285.052	0.00313	-0.00119
	285.052	0.00631	-0.00429
	285.052	0.00462	-0.00912
	285.052	0.00635	-0.00607
	285.052	0.00468	-0.00406
	285.052	0.00487	0.000549
	285.052	0.00663	0.0035
	285.052	0.00799	0.00773
	285.052	0.00774	0.00974
	285.052	0.00613	0.00937
	285.052	0.00896	0.00888
	285.052	0.00604	0.00456
	285.052	0.00409	0.00274
	285.052	0.00377	0.00448
	285.052	0.00286	0.00421
	285.052	0.00477	0.00511
	285.052	0.00624	0.00654
	285.052	0.00423	0.00436
	285.052	0.00183	0.00351
	285.052	0.0034	0.00514
	285.052	0.00409	0.0086
	285.052	0.00197	0.00417
	285.052	0.00156	0.0029
	285.052	0.00438	0.000641
	285.052	0.00793	-0.00292
	285.052	0.00968	-0.0106
	285.052	0.00851	-0.00667
	285.052	0.00703	-0.0078
	285.052	0.00682	-0.00405
	285.052	0.00253	-0.00251
	285.052	-0.000974	0.00156
	285.052	0	-0.0028
	285.052	0.000677	-0.00344
	285.052	0.00111	-0.00409
	285.052	0.00107	-0.00223
	285.052	0.00358	-0.00141
	285.052	0.0067	0.0049
	285.053	0.00689	0.00878
	285.053	0.00724	0.00974
	285.053	0.00819	0.00674
	285.053	0.00702	0.00324
	285.053	0.00682	0.00731
	285.053	0.0042	0.01013
	285.053	0.00277	0.00886
	285.053	0.00105	0.00629
	285.053	0.00455	0.01025
	285.053	0.0055	0.00695
	285.053	0.006	0.00536
	285.053	0.00676	0.00487
	285.053	0.00711	0.00487
	285.053	0.00624	0.00423
	285.053	0.0038	0.00119
	285.053	0.00189	-0.00243
	285.053	0.00384	-0.0036
	285.053	0.00851	-0.00507
	285.053	0.00761	-0.00328
	285.053	0.00592	-0.00156
	285.053	0.00446	-0.00299
	285.053	0.00325	-0.003
	285.053	0.00291	-0.00441
	285.053	0.00447	-0.0054
	285.053	0.00656	-0.0065
	285.053	0.00494	-0.00411
	285.053	0.00287	-0.00458
	285.053	0.00177	-0.0039
	285.053	0.00079	-0.0039
	285.053	0.00165	-0.00787
	285.053	0.00261	-0.0039
	285.053	0.00793	-0.00293
	285.053	0.0089	-0.00138
	285.053	0.00319	0.00226
	285.053	0.003	0.00321
	285.053	0.00163	0.00235
	285.053	0.00579	0.00339
	285.053	0.00974	0.00442
	285.053	0.00858	0.00484
	285.053	0.00658	0.00539
	285.053	0.00448	0.0078
	285.054	0.00273	0.00808
	285.054	0.00365	0.00964
	285.054	0.00267	0.00732
	285.054	0.00638	0.00612
	285.054	0.0054	0.0041
	285.054	0.0063	0.00295
	285.054	0.00819	0.00119
	285.054	0.00841	6.2e-05
	285.054	0.00877	-0.000165
	285.054	0.00604	-0.00156
	285.054	0.00468	-0.00259
	285.054	0.00312	-0.00579
	285.054	0.00214	-0.00632
	285.054	0.00156	-0.00734
	285.054	0.00219	-0.01072
	285.054	0.00473	-0.01209
	285.054	0.00611	-0.01569
	285.054	0.00817	-0.02105
	285.054	0.00968	-0.02568
	285.054	0.0078	-0.03144
	285.054	0.0065	-0.0343
	285.054	0.00587	-0.04084
	285.054	0.00494	-0.04318
	285.054	0.00612	-0.04523
	285.054	0.00741	-0.04775
	285.054	0.00687	-0.05019
	285.054	0.00507	-0.05379
	285.054	0.00628	-0.06334
	285.054	0.00522	-0.06022
	285.054	0.00909	-0.05125
	285.054	0.00787	-0.04229
	285.054	0.00641	-0.02826
	285.054	0.00559	-0.0259
	285.054	0.00488	-0.02052
	285.054	0.00339	-0.01845
	285.054	-0.00329	-0.01754
	285.054	-0.00403	-0.01501
	285.054	-0.00571	-0.01481
	285.054	-0.00661	-0.01339
	285.055	-0.00871	-0.00971
	285.055	-0.00994	-0.00699
	285.055	-0.01185	-0.00319
	285.055	-0.01404	-0.000539
	285.055	-0.01734	-0.000913
	285.055	-0.03722	0.00135
	285.055	-0.0495	0.00243
	285.055	-0.06139	0.00336
	285.055	-0.05944	0.00165
	285.055	-0.05774	0.000626
	285.055	-0.05574	0.00172
	285.055	-0.05437	0.000401
	285.055	-0.04736	-0.00272
	285.055	-0.04056	-0.0058
	285.055	-0.03956	-0.00208
	285.055	-0.03517	-0.0015
	285.055	-0.03274	0.000838
	285.055	-0.02183	0.00442
	285.055	-0.01481	0.00554
	285.055	-0.01007	0.00664
	285.055	-0.00974	0.00574
	285.055	-0.00448	0.00526
	285.055	1.6e-05	0.00396
	285.055	0.00174	0.000721
	285.055	0.00258	-0.00662
	285.055	0.00304	0.00234
	285.055	0.00253	-0.00328
	285.055	0.000585	-0.000313
	285.055	0.000728	-0.00039
	285.055	0.000718	-0.00191
	285.055	0.000293	0.000598
	285.055	1.1e-05	0.00243
	285.055	0.00189	0.00286
	285.055	0.00222	0.00559
	285.055	0.00462	0.00481
	285.055	0.00559	0.00741
	285.055	0.00468	0.00631
	285.055	-0.000721	0.0072
	285.055	-0.00241	0.00985
	285.055	-0.00546	0.01062
	285.055	-0.00643	0.00683
	285.056	-0.0078	0.00476
	285.056	-0.00858	0.00209
	285.056	-0.00663	0.00154
	285.056	-0.00234	-0.00345
	285.056	0.000677	-0.00295
	285.056	0.00585	-0.00403
	285.056	0.00994	-0.00317
	285.056	0.00559	-0.00202
	285.056	0.00339	-0.00195
	285.056	0.00183	-0.00175
	285.056	0.00193	-0.000482
	285.056	0.00325	0.000995
	285.056	0.00565	0.00156
	285.056	-0.000144	0.00234
	285.056	-0.00241	0.00428
	285.056	-0.00351	0.00643
	285.056	0.000508	0.00536
	285.056	0.000754	0.00397
	285.056	0.000974	0.000728
	285.056	0.00487	0.00287
	285.056	0.00613	0.0039
	285.056	0.00819	0.00468
	285.056	0.0037	0.00546
	285.056	-0.00136	0.00624
	285.056	-0.00324	0.00816
	285.056	-0.00585	0.0063
	285.056	-0.00214	0.00494
	285.056	0.00078	0.00219
	285.056	0.000118	-0.00243
	285.056	-0.000585	-0.00559
	285.056	-0.00192	-0.00974
	285.056	0.000364	-0.00744
	285.056	0.0013	-0.00739
	285.056	0.00215	-0.00676
	285.056	0.00494	-0.0057
	285.056	0.0065	-0.00331
	285.056	0.00521	-0.00283
	285.056	0.00474	-0.00163
	285.056	0.00332	-0.00316
	285.057	0.00258	-0.0041
	285.057	0.0013	-0.01157
	285.057	0.00341	-0.00799
	285.057	0.00624	-0.00555
	285.057	0.00487	-0.00207
	285.057	0.00348	-0.000862
	285.057	0.00195	0.00356
	285.057	0.00331	0.0083
	285.057	0.00858	0.00494
	285.057	0.00481	0.00324
	285.057	0.00413	0
	285.057	0.0039	0.00524
	285.057	0.00214	0.00429
	285.057	0.00487	0.00989
	285.057	0.00896	0.0068
	285.057	0.00637	0.00403
	285.057	0.00737	0.00175
	285.057	0.00656	-0.00366
	285.057	0.0052	-0.00702
	285.057	0.00174	-0.00687
	285.057	-0.00273	-0.00437
	285.057	-0.00315	-0.00273
	285.057	-0.00551	-0.00113
	285.057	-0.00618	0.00129
	285.057	-0.00501	0.00409
	285.057	-0.00474	0.00877
	285.057	-0.00312	0.01096
	285.057	0.000287	0.01111
	285.057	0.00078	0.01214
	285.057	-0.00507	0.0089
	285.057	-0.00799	0.00551
	285.057	-0.0076	0.00434
	285.057	-0.00351	0.000195
	285.057	0.000923	0.00274
	285.057	0.000974	0.00378
	285.057	0.00117	0.00514
	285.057	0.00487	0.00811
	285.057	0.00799	0.00448
	285.057	0.00397	0.00356
	285.057	-0.000964	0.00162
	285.058	-0.00267	-0.00207
	285.058	-0.0052	-0.01081
	285.058	-0.00734	-0.00685
	285.058	-0.00801	-0.00351
	285.058	-0.0078	-0.00181
	285.058	0.000754	-0.00169
	285.058	0.000585	0.00499
	285.058	-0.00153	0.000875
	285.058	-0.00287	0.00272
	285.058	-0.00409	0.0039
	285.058	-0.0029	0.00462
	285.058	-0.000795	0.00826
	285.058	0.00102	0.00631
	285.058	0.00343	0.00594
	285.058	0.00604	0.00619
	285.058	0.00504	0.00799
	285.058	0.00351	-0.00187
	285.058	-0.00175	-0.00195
	285.058	-0.00277	-0.00358
	285.058	-0.0042	-0.00472
	285.058	-0.00706	-0.00918
	285.058	-0.00955	-0.00693
	285.058	-0.00728	-0.00393
	285.058	-0.0052	-0.00156
	285.058	-0.00481	0.00156
	285.058	-0.00306	0.000523
	285.058	-0.00208	0.00384
	285.058	-0.00594	0.00409
	285.058	-0.00877	0.00356
	285.058	-0.00546	0.00251
	285.058	-0.00375	0.000744
	285.058	-0.00292	0.00187
	285.058	0.000974	0.00209
	285.058	-0.00117	0.00294
	285.058	-0.00197	-0.00142
	285.058	-0.00273	-0.00321
	285.058	-0.00474	-0.00463
	285.058	-0.00676	-0.00571
	285.058	-0.0072	-0.0078
	285.058	-0.00877	-0.00627
	285.058	-0.00651	-0.00496
	285.059	-0.00578	-0.0028
	285.059	-0.00429	0.0014
	285.059	-0.00247	0.00325
	285.059	-0.00481	0.00441
	285.059	-0.0091	0.00633
	285.059	-0.00475	0.00736
	285.059	-0.00206	0.00848
	285.059	-0.000852	0.00121
	285.059	-0.00199	0.00959
	285.059	-0.00234	0.00762
	285.059	0.000898	0.00682
	285.059	0.00585	0.0039
	285.059	0.00858	0.00126
	285.059	0.01052	-0.000585
	285.059	0.00711	-0.00339
	285.059	0.00565	-0.00473
	285.059	0.00497	-0.00675
	285.059	0.00429	-0.00824
	285.059	0.00709	-0.00682
	285.059	0.0105	-0.00551
	285.059	0.00784	-0.00358
	285.059	0.00837	-0.00507
	285.059	0.00949	-0.00974
	285.059	0.00695	-0.00934
	285.059	0.00767	-0.01028
	285.059	0.00819	-0.00526
	285.059	0.00565	-0.00241
	285.059	0.00419	0.00273
	285.059	0.00364	0.00546
	285.059	0.00281	0.0011
	285.059	0.00228	0.00964
	285.059	0.00153	0.00846
	285.059	-0.00141	0.00575
	285.059	-0.000287	0.00526
	285.059	0.000195	0.00224
	285.059	-0.00129	-0.00173
	285.059	-0.00189	-0.0035
	285.059	-0.00301	-0.0057
	285.059	-0.0054	-0.00949
	285.06	-0.01013	-0.0067
	285.06	-0.00526	-0.00576
	285.06	-0.000328	-0.0054
	285.06	-9.8e-05	-0.00196
	285.06	-0.00103	0.000149
	285.06	-0.00163	0.00363
	285.06	-0.00498	0.0078
	285.06	-0.0076	0.01073
	285.06	-0.00548	0.00668
	285.06	-0.00492	0.00436
	285.06	-0.00448	0.00282
	285.06	-0.00304	0.00358
	285.06	-0.00292	0.00455
	285.06	0.00039	0.00684
	285.06	-0.00214	0.00826
	285.06	-0.00346	0.00495
	285.06	-0.00448	0.00243
	285.06	-0.00156	0.0037
	285.06	0.00078	-0.00412

## Sheet: Figure 6g
Figure 6g	Lower	Raster plot
		Spike Times (ms)
	Channel number
	1
	2
	3	5.07278	5.18638	5.19278	5.3462	5.3635	5.3835	7.33535	8.651	8.98665	9.18945	9.25848	9.34605	9.367	9.40725	9.4305	10.2704	10.706	21.2154	23.9268	26.2247
	4	4.5156	5.12638	5.2128	5.35215	5.38348	8.43523	9.13558	9.40728	9.4305	9.45893	10.2704	10.4154	10.706	13.8003	19.3527	19.3865	22.855	26.0849	26.1447	26.1614	26.2647
	5	3.3041	4.8862	5.0983	5.18638	5.26638	5.32635	5.36225	5.40638	5.4128	7.35195	7.6585	8.8294	8.88023	9.2271	9.25843	9.367	9.3859	9.40725	9.4305	9.45725	9.47005	9.9223	9.98945	10.2704	10.706	10.7665	11.486	11.6661	19.2036	19.2634	19.2865	19.3465	26.0849	26.1447
	6	0.5557	4.8155	5.0462	5.08638	5.12635	5.18635	5.20638	5.24635	5.2783	5.29278	5.3235	5.32635	5.3462	5.35258	5.36635	5.38638	5.40635	5.41258	6.57538	6.7919	6.95535	7.35195	7.81825	7.8755	8.6509	8.67098	8.89115	8.93815	9.00685	9.22713	9.25845	9.3069	9.31848	9.3381	9.35555	9.36698	9.40638	9.40725	9.4305	9.47008	9.8206	9.92233	9.95575	9.9638	9.98948	10.1583	10.2704	10.706
	7	0.27808	0.81725	0.85565	0.89575	0.97028	1.06718	1.53565	1.6032	1.68035	1.9113	4.6662	4.81545	5.05828	5.18635	5.22635	5.25688	5.2835	5.29278	5.29825	5.31525	5.3369	5.73835	6.65185	6.9355	7.1756	7.51838	8.56418	8.99548	9.01823	9.11555	9.1612	9.17818	9.61778	9.7582	9.98945	10.1064	10.1381	10.3263	10.4505	10.8181	11.4259	11.6463	15.9786	18.8914	18.9863	19.0065	19.0665	19.0797
	8	0.41135	1.79555	3.5384	3.99108	4.03558	4.15563	5.02638	5.0462	5.10618	5.12635	5.1464	5.18353	5.18635	5.22638	5.23295	5.24635	5.26638	5.2835	5.29275	5.3235	5.3328	5.3369	5.3462	5.35258	5.36635	5.3835	5.38635	6.33543	6.39875	6.57535	6.5801	6.65183	6.7984	7.1714	7.35195	7.81823	8.57035	8.5728	8.67098	8.69035	8.8294	8.872	8.89118	8.91835	8.93815	8.9801	8.9867	8.99545
	9	0.1356	0.3155	0.5557	0.71145	0.76063	1.65558	1.79555	2.11543	2.2156	2.81545	3.512	3.99105	4.88618	4.9835	5.02638	5.0864	5.0928	5.1062	5.12635	5.14638	5.18635	5.20635	5.2128	5.2171	5.23298	5.26638	5.2783	5.29275	5.30638	5.3235	5.3369	5.3429	5.3635	5.3662	5.3835	5.38635	5.3895	5.4035	5.40635	6.3354	6.57535	6.65185	6.68873	6.7919	7.2956	7.35195	7.3756	7.79535
	10	0.13558	0.71145	0.74185	1.5357	2.2156	2.8955	3.99105	4.41545	4.8862	5.02638	5.0983	5.1062	5.15828	5.18635	5.2128	5.26638	5.29825	5.30638	5.3169	5.3235	5.3528	5.3635	5.3835	5.38638	5.4035	5.41295	6.33545	6.57545	6.65185	6.68025	6.7919	6.7984	7.29558	7.35195	7.3756	7.52365	7.64408	8.57035	8.61825	8.65095	8.67098	8.6903	8.77095	8.872	8.9955	9.06245	9.1005	9.1612
	11	0.09835	0.1556	0.3155	0.5557	0.71145	0.76063	1.79555	2.8955	3.99108	4.8862	4.9262	4.9462	5.02635	5.0928	5.1062	5.131	5.1464	5.18635	5.2128	5.22638	5.2783	5.3064	5.3169	5.3528	5.36635	5.3835	5.38635	5.38948	6.1984	6.33545	6.65183	6.79198	6.7984	7.35193	8.5703	8.5728	8.61825	8.65093	8.671	8.69033	8.87203	8.89118	8.9867	9.03995	9.0625	9.07905	9.11555	9.11815
	12	0.1556	0.55568	0.71145	0.76065	4.8862	4.9462	5.12638	5.18635	5.2128	5.23298	5.2783	5.30638	5.3235	5.3369	5.3835	5.38635	5.40635	5.57545	5.7529	6.33545	6.65183	6.68025	6.79198	6.7984	7.64405	8.5728	8.61825	8.65095	8.67095	8.87203	8.9306	8.93815	8.949	8.98668	9.1005	9.11558	9.16123	9.17815	9.18945	9.22713	9.25843	9.2818	9.4615	9.7909	9.8614	9.9183	9.9223	9.92848
	13	2.89553	3.76415	5.32635	6.8313	8.75025	8.9801	9.03995	9.4305	9.77803	9.82063	10.3262	10.4606	13.2286	13.2293	17.3384	23.0982	25.9646	26.1847
	14	0.09835	0.41135	0.71145	2.8955	3.99105	4.5156	4.6662	4.80623	4.8169	4.88618	4.9783	5.0062	5.0462	5.0928	5.10618	5.1462	5.15825	5.1928	5.22635	5.23298	5.2462	5.2528	5.27125	5.2728	5.29825	5.30638	5.3128	5.35258	5.3635	5.36635	5.38245	5.38635	5.4062	5.4128	6.23543	6.65183	6.7984	6.83128	7.17138	7.45545	8.1582	8.5463	8.57033	8.61825	8.6509	8.67098	8.75025	8.8294
	15	0.71145	2.4356	3.99105	4.88618	5.0462	5.0928	5.1062	5.1928	5.22635	5.2783	5.3235	6.792	6.9554	8.61823	8.65093	8.671	8.75025	8.9801	8.98668	9.0625	9.16025	9.17815	9.23795	9.25845	9.31843	9.3381	9.57845	9.9183	10.2272	10.4616	10.706	10.9061	11.1459	11.3806	11.6261	11.6516	19.0665	19.2665	26.0646	26.2711
	16	5.3462	8.75025	9.1782	9.30695	9.367	9.40725	9.4305	10.2704	26.2247
	17
	18	5.39253	9.367	9.40728	10.2704	22.7592	26.1447
	19	5.24638	5.25688	5.29278	5.33278	5.34288	5.3462	5.35278	5.36638	8.57278	8.71933	8.93058	9.0609	9.17818	9.22713	9.25843	9.30693	9.3184	9.367	9.40728	9.4305	9.82063	9.98948	10.2704	10.706	11.3806	19.0129	19.2865	21.2154	22.7592	26.2045	26.2247	26.3046
	20	5.12638	5.18638	5.20638	5.2262	5.24638	5.32635	5.35693	5.4035	5.40635	6.65183	7.17138	7.35193	8.55833	8.57278	8.65093	8.82943	9.07905	9.13823	9.17823	9.25843	9.30695	9.31838	9.367	9.40725	9.4305	9.9223	9.96058	9.98948	10.1583	10.2569	10.2704	10.706	10.9061	11.3806	11.4059	11.4859	18.9463	19.0129	19.0264	19.177	19.2263	19.2865	19.3265	20.7553	21.958	26.0248	26.1847	26.1911
	21	1.35543	4.88618	5.04618	5.18638	5.20638	5.2262	5.24638	5.26638	5.32638	5.3835	5.38638	5.41278	5.57548	6.19833	6.65185	6.79193	7.1714	7.35198	7.87553	8.43553	8.75028	8.8294	8.87203	8.93065	9.16028	9.16753	9.17723	9.17818	9.25843	9.31843	9.367	9.4305	9.46133	9.47008	10.3262	10.706	10.7782	10.9061	19.1265	19.2065	25.9846	26.1447	26.1614	26.2045	26.2647	26.2709	26.3047
	22	0.55568	4.8862	4.90623	5.14638	5.17693	5.18638	5.29298	5.31688	5.34638	5.38638	6.19838	6.57538	6.65188	7.6583	7.87548	8.19545	8.6182	8.82943	8.83835	8.89115	8.9306	8.93818	8.98668	8.99545	9.25845	9.3184	9.47008	9.54008	9.75028	9.95578	10.3397	10.706	10.8181	10.8782	11.7259	18.9329	19.0346	19.0665	19.3663	19.3865	25.8247	26.0048	26.2045	26.2247
	23	0.41135	0.76063	2.55538	3.99108	4.29558	5.02638	5.1062	5.12638	5.25688	5.26018	5.3064	5.32635	5.34638	5.35258	5.36638	5.38638	5.40333	5.40903	6.19838	6.53068	6.57538	6.58368	6.65185	7.17138	7.35198	8.67103	8.87203	8.89115	8.93818	8.98668	9.25843	9.35553	9.4064	9.71203	9.71538	9.75028	9.7582	9.76688	9.91828	9.98948	10.1064	10.1271	10.6863	10.7061	10.7782	10.8782	11.2062	11.3806
	24	0.41135	0.55573	0.76063	3.21548	3.81828	4.47563	4.51563	4.92618	5.0062	5.0862	5.10623	5.12638	5.18023	5.18353	5.18638	5.21298	5.24638	5.26638	5.27123	5.27828	5.29298	5.3369	5.3462	5.3528	5.38348	5.38638	5.4033	5.99768	6.44038	6.57533	6.65183	7.31828	7.35195	8.11535	8.3354	8.55833	8.57278	8.61828	8.65093	8.68255	8.75043	8.87203	8.89118	8.91833	8.93823	8.98033	8.99548	9.17823
	25	0.01563	0.3155	0.41143	0.76065	2.11545	2.83833	3.99105	4.33533	5.02968	5.08638	5.12638	5.18635	5.19278	5.19708	5.22638	5.23298	5.27128	5.29278	5.30638	5.3462	5.3835	5.38638	5.3895	5.40348	6.39873	6.57538	6.65183	6.7919	6.83128	6.85548	7.29558	7.35198	7.3756	7.79533	7.8755	8.65093	8.69033	8.8294	8.84168	8.87203	8.89125	8.93533	8.98008	8.98668	8.99548	9.06248	9.1181	9.16025
	26	0.15563	0.71145	0.76063	0.99568	3.9911	4.79543	4.90623	5.02638	5.08353	5.10618	5.14638	5.15828	5.18353	5.18638	5.20635	5.21278	5.21713	5.22638	5.25688	5.26638	5.29278	5.30638	5.31688	5.33693	5.3569	5.36635	5.37833	5.3835	5.38638	5.38948	5.40333	5.40638	5.4128	5.99768	6.65185	6.79193	6.79843	7.07548	7.35195	8.15823	8.57033	8.57278	8.61828	8.65093	8.67098	8.69033	8.75025	8.87203
	27	0.09838	0.71145	0.74185	0.76063	0.81728	3.99108	4.88618	5.02635	5.0583	5.0862	5.15543	5.15828	5.18353	5.18635	5.20638	5.2128	5.23298	5.24638	5.27128	5.30638	5.33278	5.33693	5.3569	5.36623	5.38638	5.4035	5.40638	5.41298	6.33543	6.57543	6.65185	6.68003	6.7919	6.83128	7.17138	8.57033	8.57278	8.61823	8.65093	8.671	8.69033	8.87203	8.89118	8.91838	8.98668	8.99548	9.00013	9.00688
	28	0.15563	0.5557	0.71148	0.76063	4.37543	4.86638	4.88618	4.90623	4.94618	5.02638	5.12638	5.18638	5.20638	5.2128	5.22638	5.23298	5.30638	5.36635	5.3835	5.38638	5.40638	5.57548	6.33545	6.79193	7.87553	8.54633	8.57033	8.57278	8.61828	8.65093	8.75025	8.84168	8.87203	8.89125	8.93818	8.94903	8.98668	9.11558	9.11813	9.16028	9.16123	9.17818	9.18945	9.22713	9.25843	9.28178	9.35558	9.46148
	29	2.89553	3.76415	3.83075	5.12638	5.32638	6.6519	6.83128	7.89558	8.65103	8.671	8.68423	8.75025	9.03995	9.06093	9.43053	9.54008	9.55773	9.77803	9.87558	9.91833	9.95583	10.2706	10.3263	10.4606	13.2286	13.2293	15.9308	19.2865	26.0248	26.1847	26.2846
	30	0.41138	0.5557	0.71145	1.13543	1.55555	2.47858	2.89553	3.11558	3.23553	4.43548	4.49553	4.51563	4.59113	4.66623	4.79543	4.88618	4.90623	4.92623	4.96623	4.97833	4.98353	5.02638	5.04623	5.08638	5.10618	5.13128	5.1662	5.19278	5.2128	5.21828	5.22638	5.23298	5.25688	5.27128	5.3064	5.36353	5.4128	6.19838	6.68023	7.17138	7.22408	8.25838	8.57278	8.67098	8.68003	8.69033	8.83838	8.84168
	31	0.71145	3.99108	4.88618	5.0462	5.08638	5.10623	5.12635	5.14638	5.18638	5.19278	5.22638	5.33298	5.34638	5.35258	5.35713	5.36638	5.3835	5.38638	5.40638	5.41298	6.53063	6.65183	6.83128	7.35195	8.61828	8.65093	8.671	8.75028	8.84168	8.88988	8.98668	9.06093	9.07908	9.10053	9.16028	9.17818	9.22713	9.31843	9.35558	9.55768	9.61543	9.7503	9.85928	9.86138	9.9183	9.92233	9.92848	9.98948
	32
	Upper	Population activity histogram
		Time(s)	density
		0	40
		0.1	60.1
		0.2	10.2
		0.3	30.3
		0.4	60.4
		0.5	80.5
		0.6	0.6
		0.7	220.7
		0.8	40.8
		0.9	20.9
		1	11
		1.1	11.1
		1.2	1.2
		1.3	11.3
		1.4	1.4
		1.5	31.5
		1.6	31.6
		1.7	31.7
		1.8	1.8
		1.9	11.9
		2	2
		2.1	22.1
		2.2	22.2
		2.3	2.3
		2.4	22.4
		2.5	12.5
		2.6	2.6
		2.7	2.7
		2.8	82.8
		2.9	2.9
		3	3
		3.1	13.1
		3.2	23.2
		3.3	13.3
		3.4	3.4
		3.5	23.5
		3.6	3.6
		3.7	23.7
		3.8	23.8
		3.9	113.9
		4	14
		4.1	14.1
		4.2	14.2
		4.3	24.3
		4.4	44.4
		4.5	54.5
		4.6	34.6
		4.7	24.7
		4.8	184.8
		4.9	154.9
		5	365
		5.1	705.1
		5.2	905.2
		5.3	1205.3
		5.4	285.4
		5.5	35.5
		5.6	5.6
		5.7	25.7
		5.8	5.8
		5.9	25.9
		6	6
		6.1	56.1
		6.2	16.2
		6.3	96.3
		6.4	16.4
		6.5	136.5
		6.6	226.6
		6.7	176.7
		6.8	76.8
		6.9	36.9
		7	17
		7.1	87.1
		7.2	47.2
		7.3	187.3
		7.4	17.4
		7.5	27.5
		7.6	47.6
		7.7	27.7
		7.8	97.8
		7.9	7.9
		8	8
		8.1	48.1
		8.2	18.2
		8.3	28.3
		8.4	28.4
		8.5	248.5
		8.6	538.6
		8.7	138.7
		8.8	418.8
		8.9	558.9
		9	259
		9.1	669.1
		9.2	439.2
		9.3	659.3
		9.4	509.4
		9.5	209.5
		9.6	79.6
		9.7	369.7
		9.8	209.8
		9.9	659.9
		10	80
		10.1	300.1
		10.2	240.2
		10.3	280.3
		10.4	100.4
		10.5	30.5
		10.6	60.6
		10.7	450.7
		10.8	210.8
		10.9	100.9
		11	21
		11.1	101.1
		11.2	231.2
		11.3	131.3
		11.4	201.4
		11.5	71.5
		11.6	261.6
		11.7	71.7
		11.8	11.8
		11.9	11.9
		12	12
		12.1	12.1
		12.2	12.2
		12.3	22.3
		12.4	12.4
		12.5	12.5
		12.6	12.6
		12.7	12.7
		12.8	12.8
		12.9	12.9
		13	13
		13.1	13.1
		13.2	53.2
		13.3	13.3
		13.4	13.4
		13.5	13.5
		13.6	13.6
		13.7	13.7
		13.8	23.8
		13.9	13.9
		14	14
		14.1	14.1
		14.2	14.2
		14.3	14.3
		14.4	14.4
		14.5	14.5
		14.6	14.6
		14.7	14.7
		14.8	14.8
		14.9	14.9
		15	15
		15.1	15.1
		15.2	15.2
		15.3	15.3
		15.4	15.4
		15.5	25.5
		15.6	15.6
		15.7	15.7
		15.8	15.8
		15.9	35.9
		16	16
		16.1	16.1
		16.2	16.2
		16.3	16.3
		16.4	16.4
		16.5	16.5
		16.6	16.6
		16.7	16.7
		16.8	16.8
		16.9	16.9
		17	17
		17.1	17.1
		17.2	17.2
		17.3	27.3
		17.4	17.4
		17.5	17.5
		17.6	17.6
		17.7	17.7
		17.8	17.8
		17.9	17.9
		18	18
		18.1	18.1
		18.2	18.2
		18.3	18.3
		18.4	28.4
		18.5	18.5
		18.6	18.6
		18.7	18.7
		18.8	58.8
		18.9	118.9
		19	319
		19.1	109.1
		19.2	449.2
		19.3	619.3
		19.4	19.4
		19.5	19.5
		19.6	19.6
		19.7	19.7
		19.8	19.8
		19.9	19.9
		20	20
		20.1	20.1
		20.2	20.2
		20.3	20.3
		20.4	20.4
		20.5	20.5
		20.6	20.6
		20.7	50.7
		20.8	20.8
		20.9	20.9
		21	21
		21.1	21.1
		21.2	51.2
		21.3	21.3
		21.4	21.4
		21.5	21.5
		21.6	31.6
		21.7	21.7
		21.8	21.8
		21.9	31.9
		22	22
		22.1	22.1
		22.2	22.2
		22.3	22.3
		22.4	22.4
		22.5	22.5
		22.6	22.6
		22.7	82.7
		22.8	32.8
		22.9	22.9
		23	33
		23.1	23.1
		23.2	23.2
		23.3	23.3
		23.4	23.4
		23.5	23.5
		23.6	23.6
		23.7	23.7
		23.8	23.8
		23.9	33.9
		24	24
		24.1	24.1
		24.2	24.2
		24.3	24.3
		24.4	24.4
		24.5	24.5
		24.6	24.6
		24.7	34.7
		24.8	24.8
		24.9	34.9
		25	25
		25.1	25.1
		25.2	25.2
		25.3	25.3
		25.4	25.4
		25.5	35.5
		25.6	25.6
		25.7	45.7
		25.8	85.8
		25.9	115.9
		26	356
		26.1	506.1
		26.2	746.2
		26.3	166.3
		26.4	26.4
		26.5	26.5
		26.6	26.6
		26.7	26.7
		26.8	26.8
		26.9	26.9
		27	27
		27.1	27.1
		27.2	27.2
		27.3	27.3
		27.4	27.4
		27.5	27.5
		27.6	37.6
		27.7	27.7
		27.8	27.8
		27.9	27.9
		28	28
		28.1	28.1
		28.2	28.2
		28.3	28.3
		28.4	28.4
		28.5	28.5
		28.6	28.6
		28.7	28.7
		28.8	28.8
		28.9	28.9
		29	29
		29.1	29.1
		29.2	29.2
		29.3	29.3
		29.4	29.4
		29.5	29.5
		29.6	29.6
		29.7	29.7
		29.8	29.8
		29.9	29.9
[truncated: 70 more columns]

## Sheet: Figure 6h
Figure 6h
	Spikes in 32 channels before adding glutamine																																	Spikes in 32 channels after adding glutamine
Channel number	1	2	3	4	5	6	7	8	9	10	11	12	13	14	15	16	17	18	19	20	21	22	23	24	25	26	27	28	29	30	31	32		1	2	3	4	5	6	7	8	9	10	11	12	13	14	15	16
	299.558	299.558								295.075				283.283	252.35	252.274	299.558	278.157											283.283	283.283	252.274	252.618				20.5077						20.506	20.5063	10.1965	10.0038	10.0037	10.0023	16.1836	16.1835
														283.286	252.55	252.276		278.163											283.286		252.276	252.622				20.5109						20.5091	20.5095	10.3627	10.0053	10.0053	10.0037	16.1863	16.1862
															252.56	252.277		278.245													252.277	252.632				20.5193						20.5189	20.5118	10.3702	10.0073	10.0191	10.0053	16.1941	16.1911
															252.563	252.348		278.273													252.278	252.654				20.5226						20.5221	20.5149	15.9175	10.019	10.0305	10.007	16.1967	16.1928
															252.57	252.35		278.291													252.28	252.658				20.5407						20.5405	20.5177	20.5061	10.0268	10.0373	10.0191	16.1975	16.1941
															252.571	252.36		278.326													252.297	253.231										20.9847	20.5404	20.5092	10.0305	10.04	10.0266	16.204	16.1965
															252.573	252.367		278.376													252.348	253.728										21.6559	21.6545	20.5193	10.037	10.0683	10.0305	16.2096	16.2039
															252.574	252.385		278.444													252.35	255.598										21.6583	21.6578	20.5224	10.0401	10.0723	10.037	16.2209	16.2072
															252.576	252.396		278.473													252.358	257.481										21.6607	21.6589	20.5405	10.0682	10.0758	10.0399	16.2238	16.2096
															252.579	252.413		278.51													252.36	257.74										22.5261	21.662	24.1258	10.0688	10.0771	10.0569	16.227	16.2209
															252.582	252.433		278.53													252.361	257.757										52.0496	55.9427	25.697	10.0723	10.0832	10.0681	16.2291	16.2234
															252.588	252.436		278.6													252.363	257.76										55.9427		25.6989	10.0758	10.0887	10.0723	16.2911	16.2268
															252.59	252.55		278.637													252.364	257.764										55.9435		25.723	10.0823	10.0906	10.0758	16.2937	16.2291
															252.601	252.556		278.647													252.367	257.768										55.9441		25.725	10.0832	10.0912	10.0771	16.2961	16.2369
															252.609	252.557		278.651													252.375	257.771												25.7318	10.0839	10.0931	10.0832	16.3291	16.2395
															252.61	252.56		278.666													252.385	257.779												27.583	10.0879	10.0937	10.0887	16.3312	16.2458
															252.612	252.563		278.677													252.389	257.783												46.0727	10.0887	10.0976	10.0906	16.3327	16.2614
															252.613	252.57		278.705													252.39	257.812												46.6429	10.0906	10.0983	10.0916	16.3339	16.2718
															252.615	252.571		278.728													252.393	257.821												46.9468	10.0916	10.1005	10.0931	16.3387	16.2894
															252.616	252.573		278.758													252.394	257.829												47.0635	10.0932	10.1031	10.0937	16.3429	16.2907
															252.617	252.574		278.775													252.396	257.831												47.4566	10.0975	10.1054	10.0963	16.3491	16.2935
															252.618	252.576		278.794													252.41	257.833												48.7982	10.0983	10.1066	10.0976	16.3969	16.2943
															252.622	252.579		278.815													252.411	257.837												48.8577	10.1023	10.1099	10.0983	16.3999	16.2961
															252.627	252.58		278.856													252.413	257.843												48.8873	10.103	10.1112	10.1017	16.4018	16.2983
															252.631	252.581		278.88													252.414	257.859												48.8903	10.1057	10.1122	10.103	16.4039	16.3015
															252.632	252.586		278.926													252.418	257.869												48.9077	10.1066	10.1242	10.1056	16.4118	16.3291
															252.636	252.588		278.948													252.432	257.874												48.9094	10.1099	10.1275	10.1066	16.4156	16.3312
															252.637	252.589		278.957													252.433	257.877												48.9269	10.1112	10.1283	10.1098	16.437	16.3326
															252.638	252.59		278.965													252.436	257.885												48.9361	10.1122	10.1295	10.1112	16.4595	16.3387
															252.641	252.594		278.998													252.438	257.899												48.946	10.1164	10.1318	10.1122	16.4633	16.3406
															252.65	252.596		279.002													252.55	257.903												49.1272	10.1242	10.1337	10.1164	16.528	16.3428
															252.654	252.598		279.01													252.555	257.907												49.7769	10.1251	10.1355	10.1242	16.5317	16.3466
															252.657	252.601		279.027													252.557	257.91												54.7968	10.1275	10.138	10.1275	16.5419	16.3487
															252.658	252.608		279.039													252.56	257.913												55.5521	10.1283	10.1433	10.1283	16.5456	16.3531
															252.659	252.609		279.057													252.563	258.022												55.943	10.1295	10.1441	10.1295	16.5483	16.3923
															252.663	252.61		279.075													252.567	258.111												55.9437	10.1316	10.1523	10.1316	16.5525	16.3965
															252.751	252.612		279.085													252.57	258.115												56.9277	10.1322	10.1617	10.1321	16.5564	16.3999
															252.755	252.613		279.097													252.571	258.115												56.9308	10.1337	10.1625	10.1337	16.5596	16.4018
															252.758	252.615		279.179													252.573	260.483												56.9344	10.1358	10.1647	10.1356	16.5631	16.4039
															252.762	252.616		279.197													252.574	260.537												57.1127	10.1365	10.1659	10.1363	16.5642	16.4053
															252.762	252.617		279.219													252.575	260.539												57.9597	10.1373	10.1675	10.1373	16.5728	16.4117
															252.774	252.618		279.251													252.576	260.551												58.0069	10.138	10.1759	10.138	16.5825	16.4156
															252.95	252.622		279.275													252.578	260.56												58.0097	10.1423	10.1774	10.1403	16.5922	16.4178
															252.969	252.626		279.281													252.579	260.63												58.0163	10.1435	10.178	10.142	16.5974	16.4189
															252.99	252.629		279.338													252.58	260.667													10.1443	10.1789	10.1435	16.602	16.4205
															252.993	252.631		279.352													252.581	260.668													10.1454	10.1812	10.1474	16.6055	16.4226
															253.003	252.632		279.354													252.583	260.674													10.1523	10.187	10.1523	16.6071	16.4285
															253.067	252.636		279.36													252.586	260.677													10.1584	10.1905	10.1564	16.6105	16.4369
															253.077	252.637		279.363													252.588	260.678													10.1618	10.1919	10.1584	16.6135	16.4398
															253.08	252.638		279.378													252.589	260.684													10.1625	10.1936	10.1617	16.6185	16.441
															253.108	252.64		279.395													252.59	260.685													10.1646	10.1942	10.1625	16.6437	16.4469
															253.113	252.643		279.416													252.593	260.688													10.1659	10.1962	10.1646	16.6607	16.448
															253.129	252.65		279.42													252.596	260.689													10.1677	10.1968	10.1652	16.6636	16.449
															253.139	252.653		279.43													252.596	260.692													10.1691	10.1996	10.1659	16.6731	16.45
															253.145	252.656		281.068													252.597	260.693													10.1725	10.2048	10.1675	16.6759	16.4595
															253.174	252.657		281.07													252.598	260.696													10.1759	10.2061	10.1691	16.6871	16.4627
															253.196	252.659		282.748													252.599	260.701													10.1774	10.2082	10.1725	16.6963	16.4657
															253.198	252.661		282.786													252.601	260.706													10.178	10.2104	10.1745	16.7132	16.4672
															253.202	252.662		282.894													252.603	260.71													10.1789	10.2256	10.1759	16.7156	16.5271
															253.224	252.665		282.897													252.605	260.714													10.1814	10.2278	10.1774	16.7166	16.528
															253.231	252.667		282.898													252.608	260.718													10.187	10.231	10.178	16.9718	16.5302
															253.232	252.669		283.274													252.609	260.719													10.1905	10.2322	10.1789	16.9725	16.5317
															253.248	252.749		283.277													252.609	260.722													10.1919	10.2343	10.1812	16.977	16.5326
															253.25	252.75		284.952													252.61	260.728													10.1938	10.2368	10.1819	16.9786	16.535
															253.272	252.751		284.955													252.612	260.729													10.1962	10.2858	10.187	16.9807	16.5357
															253.307	252.754		291.376													252.613	260.733													10.1971	10.295	10.1905	16.9843	16.5417
															253.326	252.755		291.762													252.615	260.742													10.1997	10.2991	10.1919	16.9859	16.5454
															253.337	252.758		291.786													252.616	260.743													10.2047	10.3209	10.1937	17.0387	16.5481
															253.34	252.76		291.798													252.617	260.746													10.2061	10.3328	10.1962	17.0672	16.5488
															253.369	252.762		291.813													252.621	260.751													10.2082	10.3343	10.1971	17.0721	16.5512
															253.414	252.762		291.852													252.622	260.768													10.2104	10.3508	10.1996	17.0776	16.5525
															253.728	252.766		291.991													252.623	260.773													10.2205	10.3527	10.2038	17.0898	16.5548
															253.813	252.772		292.013													252.624	260.776													10.2254	10.3561	10.2047	17.0957	16.5564
															255.636	252.774		292.037													252.626	260.78													10.2278	10.3568	10.2062	17.0995	16.5596
															255.761	252.95		292.081													252.627	260.783													10.2309	10.3582	10.2082	17.1007	16.5631
															255.78	252.952		292.088													252.629	260.785													10.2322	10.3589	10.2104	17.1106	16.5642
															255.783	252.954		292.101													252.631	260.786													10.2344	10.36	10.2149	17.1133	16.5685
															255.832	252.961		292.104													252.632	260.787													10.235	10.3626	10.2175	17.1157	16.5728
															255.995	252.967		292.127													252.636	260.788													10.2896	10.3633	10.2205	17.1249	16.5788
															255.996	252.969		292.155													252.637	260.803													10.2949	10.3646	10.2253	17.1525	16.5801
															256.068	252.97		292.21													252.638	260.819													10.2991	10.3652	10.2278	17.1571	16.5825
															256.106	252.989		292.223													252.64	260.821													10.307	10.3671	10.2309	17.1579	16.5843
															256.138	252.993		292.243													252.643	260.826													10.3209	10.368	10.2322	17.1614	16.5893
															256.142	253.003		292.268													252.645	260.832													10.3239	10.3689	10.2344	17.1621	16.5903
															256.151	253.065		292.296													252.647	260.834													10.3341	10.3702	10.235	17.1641	16.5921
															256.157	253.067		292.336													252.648	260.834													10.3506	10.3715	10.2368	17.1694	16.5949
															256.165	253.068		292.352													252.65	260.837													10.3527	10.3736	10.2858	17.1802	16.5974
															256.172	253.07		292.372													252.652	260.841													10.3561	10.376	10.2948	17.1846	16.5981
															257.298	253.072		292.389													252.653	260.842													10.3568	10.3771	10.2987	17.2219	16.6003
															257.478	253.074		292.404													252.656	260.849													10.3592	10.388	10.3011	17.2903	16.6019
															257.481	253.075		292.421													252.657	260.853													10.3626	10.3907	10.307	17.2921	16.6054
															257.483	253.077		292.422													252.659	260.857													10.3634	10.3942	10.3094	17.2963	16.607
															257.49	253.08		292.424													252.66	260.919													10.3646	10.4053	10.3209	17.299	16.6105
															257.491	253.088		292.438													252.662	260.944													10.3672	10.4072	10.3238	17.3038	16.6135
															257.493	253.108		292.449													252.664	260.951													10.368	10.4096	10.3244	17.3085	16.6185
															257.497	253.11		292.463													252.665	260.958													10.3689	10.415	10.3328	17.3109	16.6226
															257.502	253.11		292.474													252.667	260.961													10.3702	10.4207	10.3341	17.3147	16.6238
															257.504	253.113		292.484													252.668	260.963													10.3719	10.4389	10.3506	17.3194	16.6259
															257.507	253.128		292.5													252.672	260.965													10.3727	10.4399	10.3527	17.3238	16.6275
															257.617	253.129		292.512													252.675	260.967													10.3736	10.4411	10.3561	17.326	16.6312
															257.629	253.137		292.522													252.693	260.97													10.3771	10.4527	10.3568	17.3276	16.6356
															257.688	253.139		292.533													252.695	260.975													10.388	10.4632	10.3582	17.3304	16.6377
															257.703	253.145		292.546													252.718	260.978													10.3907	10.4929	10.3591	17.3343	16.6392
															257.705	253.153		292.566													252.749	260.982													10.3943	10.5203	10.3626	17.3587	16.6433
															257.717	253.158		292.569													252.75	260.987													10.3955	10.5789	10.3634	17.3605	16.6525
															257.74	253.174		292.576													252.751	260.987													10.3971	10.601	10.3646	17.3681	16.6596
															257.743	253.181		292.578													252.754	260.993													10.3983	10.6364	10.3672	17.3828	16.6607
															257.744	253.188		292.584													252.755	260.996													10.4015	10.7153	10.368	17.3859	16.6634
															257.748	253.192		292.592													252.758	261													10.4053	10.7178	10.3689	17.3979	16.6666
															257.751	253.196		292.597													252.76	261.001													10.4072	10.7218	10.3702	17.4054	16.6703
															257.756	253.198		292.613													252.762	261.003													10.4097	10.8129	10.3719	17.4147	16.6731
															257.757	253.202		292.625													252.762	261.005													10.4148	10.8137	10.3725	17.4174	16.6759
															257.759	253.209		292.635													252.764	261.006													10.4184	11.0535	10.3733	17.4357	16.6783
															257.759	253.224		292.647													252.766	261.016													10.4208	11.0561	10.376	17.4471	16.6804
															257.76	253.229		292.655													252.766	261.019													10.4389	11.0634	10.3771	17.4476	16.6828
															257.761	253.231		292.662													252.768	261.02													10.4398	11.0654	10.388	17.4765	16.6871
															257.764	253.232		292.667													252.769	261.021													10.4411	11.0662	10.3907	17.491	16.6928
															257.765	253.234		292.671													252.772	261.022													10.4491	11.0747	10.3942	17.4944	16.6963
															257.768	253.24		292.677													252.774	261.023													10.4623	11.108	10.3964	17.4949	16.6989
															257.771	253.241		292.682													252.776	261.025													10.4632	11.2611	10.3971	17.5186	16.7025
															257.777	253.243		292.688													252.778	261.026													10.4929	11.2708	10.3983	17.5209	16.7042
															257.778	253.245		292.705													252.95	261.028													10.5189	11.2723	10.4015	17.5231	16.707
															257.78	253.247		292.719													252.952	261.029													10.5203	11.276	10.4053	17.5321	16.71
															257.781	253.248		292.728													252.953	261.098													10.5269	11.2769	10.4072	17.5365	16.713
															257.783	253.249		292.734													252.954	261.175													10.5282	11.6948	10.4096	17.5415	16.714
															257.787	253.268		292.746													252.961	261.206													10.5382	11.7314	10.4148	17.5458	16.7156
															257.792	253.272		292.75													252.967	261.356													10.5734	12.0175	10.4206	17.547	16.7166
															257.794	253.307		292.761													252.969	263.204													10.5789	12.4037	10.4389	17.552	16.8378
															257.802	253.311		292.769													252.97	263.225													10.58	12.4116	10.4398	17.5616	16.844
															257.806	253.315		292.773													252.987	285.808													10.5905	12.4354	10.4411	17.5645	16.9658
															257.809	253.316		292.778													252.989	286.286													10.5963	12.4893	10.449	17.5669	16.9684
															257.81	253.326		292.782													252.992	287.08													10.6011	12.5184	10.4527	17.5688	16.9718
															257.812	253.329		292.786													253.003	288.741													10.6066	12.5549	10.4565	17.5713	16.9725
															257.814	253.336		292.79													253.006	289.298													10.6232	12.607	10.4623	17.5808	16.9769
															257.815	253.34		292.792													253.013	291.692													10.6267	12.6217	10.4632	17.5872	16.9786
															257.819	253.353		292.797													253.016	292.357													10.6364	12.6264	10.4929	17.6004	16.9804
															257.821	253.358		292.804													253.032	294.173													10.6392	12.6527	10.494	17.6019	16.9817
															257.822	253.362		292.805													253.034	294.189													10.643	12.6565	10.5103	17.6051	16.9842
															257.826	253.369		292.808													253.065	294.194													10.6957	12.6621	10.5135	17.6093	16.9849
															257.829	253.379		292.816													253.067	294.274													10.7033	12.6653	10.5189	17.6222	16.9859
															257.831	253.381		292.821													253.067	294.277													10.7153	12.6858	10.5203	17.6262	16.989
															257.833	253.39		292.831													253.068	294.278													10.7178	12.7163	10.5218	17.6295	16.9897
															257.834	253.395		292.834													253.069	294.283													10.7218	13.012	10.5235	17.6317	17.0135
															257.837	253.405		292.837													253.07	294.286													10.7305	13.0173	10.5262	17.6323	17.0386
															257.841	253.411		292.84													253.072	294.287													10.813	13.0188	10.535	17.7068	17.0414
															257.843	253.414		292.842													253.074	294.308													10.8137	13.031	10.5395	17.714	17.0515
															257.85	253.415		292.847													253.075	294.311													10.8701	13.0974	10.5734	17.7178	17.061
															257.858	253.422		292.857													253.077	294.314													10.9692	13.1547	10.5759	17.721	17.0628
															257.861	253.484		292.867													253.08	294.325													10.992	13.5267	10.5789	17.7239	17.0663
															257.862	253.515		292.869													253.083	294.326													11.0013	13.9336	10.5799	17.7263	17.0669
															257.863	253.632		292.869													253.088	294.328													11.005	13.9523	10.5866	17.7319	17.0718
															257.868	253.728		292.871													253.09	294.329													11.0535	14.2141	10.5962	17.7369	17.0776
															257.87	253.739		292.873													253.094	294.331													11.0559	14.2257	10.601	17.7396	17.0845
															257.872	253.813		292.877													253.097	294.332													11.0634	14.2318	10.6064	17.7514	17.0898
															257.874	253.914		292.879													253.098	294.333													11.0654	14.2592	10.6231	17.7595	17.0906
															257.875	255.565		292.88													253.105	294.335													11.0747	14.2625	10.6267	17.7833	17.0942
															257.876	255.596		292.881													253.108	294.337													11.108	14.2632	10.6333	17.8335	17.0954
															257.877	255.602		292.889													253.11	294.339													11.1102	14.2649	10.6364	17.8773	17.0995
															257.879	255.609		292.891													253.113	294.357													11.1509	14.2656	10.637	17.8812	17.1005
															257.885	255.636		292.893													253.116	294.369													11.2611	14.2687	10.6392	17.882	17.1035
															257.885	255.639		292.9													253.123	294.371													11.2683	14.2717	10.643	17.9086	17.1065
															257.889	255.653		292.906													253.125	294.374													11.2708	14.2931	10.6957	18.0211	17.1102
															257.893	255.68		292.911													253.128	294.374													11.2723	14.2938	10.7033	18.0562	17.113
															257.899	255.707		292.914													253.128	294.378													11.276	14.2957	10.7153	18.0636	17.1157
															257.903	255.731		292.916													253.129	294.386													11.2769	14.2971	10.7178	18.0688	17.1249
															257.905	255.758		292.918													253.135	294.406													11.3097	14.2986	10.7218	18.0736	17.1306
															257.907	255.761		292.92													253.137	294.418													11.3498	14.2997	10.797	18.0742	17.1319
															257.909	255.766		292.921													253.139	294.42													11.3961	14.3029	10.8128	18.0802	17.1347
															257.91	255.777		292.923													253.142	294.423													11.4002	14.3219	10.8137	18.0819	17.139
															257.913	255.78		292.924													253.145	294.445													11.4019	14.3916	10.8701	18.0849	17.1517
															257.923	255.783		292.926													253.149	294.47													11.6949	14.5245	10.9387	18.086	17.1524
															257.94	255.832		292.928													253.152	294.504													11.7314	14.5297	10.9613	18.1186	17.157
															257.977	255.85		292.93													253.153	294.506													11.7921	14.6761	10.9692	18.1202	17.1579
															257.989	255.967		292.931													253.157	294.522													12.0174	14.8086	10.975	18.1231	17.1609
															257.993	255.991		292.932													253.161	294.529													12.0196	14.8723	10.9914	18.1396	17.1616
															257.995	255.994		292.934													253.174	294.546													12.0488	14.9137	10.992	18.1414	17.164
															258.005	255.996		292.936													253.177	294.547													12.0501	14.9686	10.9943	18.1459	17.1694
															258.008	256.019		292.937													253.181	294.548													12.0764	14.9827	10.9968	18.1568	17.1707
															258.011	256.023		292.939													253.182	294.555													12.1766	15.3454	11.0013	18.1656	17.1734
															258.013	256.046		292.943													253.185	294.561													12.2027	15.5662	11.0535	18.1735	17.1791
															258.022	256.068		292.945													253.188	294.586													12.2507	15.9174	11.0558	18.1776	17.1802
															258.024	256.105		292.946													253.192	294.594													12.3125	16.2165	11.0634	18.1812	17.1845
															258.026	256.106		292.946													253.196	294.597													12.4037	16.2239	11.0654	18.1861	17.1872
															258.029	256.108		292.947													253.198	294.602													12.4116	16.2277	11.0747	18.1916	17.1885
															258.032	256.114		292.949													253.202	294.606													12.4641	16.2301	11.108	18.1949	17.1999
															258.038	256.122		292.949													253.206	294.609													12.4874	16.2431	11.11	18.2026	17.2022
															258.046	256.131		292.953													253.209	294.618													12.4893	16.3783	11.1753	18.2035	17.2037
															258.055	256.133		292.954													253.21	294.62													12.5067	16.621	11.2402	18.2183	17.2049
															258.06	256.137		292.961													253.221	294.624													12.5188	16.6688	11.2611	18.2197	17.2072
															258.068	256.142		292.982													253.222	294.635													12.5346	16.6705	11.2631	18.2218	17.2217
															258.072	256.144		292.986													253.224	294.641													12.607	16.7013	11.2683	18.2258	17.2275
															258.084	256.145		292.987													253.225	294.645													12.6237	16.702	11.2708	18.2309	17.2307
															258.099	256.149		292.988													253.226	294.646													12.6264	16.7217	11.2723	18.2318	17.2329
															258.1	256.15		292.989													253.229	294.687													12.6454	16.7455	11.2758	18.2361	17.2538
															258.102	256.151		292.99													253.231	294.689													12.6527	16.7477	11.277	18.2483	17.2623
															258.104	256.155		292.991													253.232	294.69													12.6565	17.0469	11.279	18.2511	17.2654
															258.111	256.157		292.992													253.234	294.694													12.662	17.0502	11.3096	18.2606	17.2671
															258.115	256.162		292.993													253.235	294.694													12.6653	17.0527	11.3498	18.2645	17.2677
															259.815	256.162		292.995													253.24	294.695													12.6804	17.0847	11.3961	18.2769	17.2798
															259.818	256.165		292.996													253.241	294.699													12.6858	17.1381	11.4002	18.2804	17.2843
															259.848	256.166		292.997													253.242	294.758													12.7017	17.1398	11.4019	18.2811	17.2851
															259.857	256.172		292.998													253.243	294.891													12.7053	17.1948	11.5789	18.2832	17.2868
															260.078	256.177		292.999													253.245	295.064													12.7163	17.2099	11.5807	18.2871	17.288
															260.181	256.179		293.001													253.246	295.072													12.7248	17.2269	11.6124	18.288	17.2902
															260.367	256.18		293.003													253.247	295.074													12.7266	17.2615	11.6948	18.2894	17.2919
															260.42	256.182		293.004													253.248	295.078													12.7638	17.3337	11.7112	18.2902	17.2961
															260.432	256.189		293.006													253.25	295.081													12.8033	17.3469	11.731	18.294	17.299
															260.435	257.258		293.007													253.253	295.1													12.8062	17.4575	11.7413	18.2959	17.3
															260.452	257.298		293.009													253.264	295.104													13.012	18.0221	12.0174	18.2978	17.3013
															260.453	257.303		293.01													253.267	295.111													13.0173	18.1586	12.0196	18.3	17.3038
															260.457	257.306		293.011													253.272	295.121													13.0188	18.1616	12.0488	18.306	17.3051
															260.463	257.432		293.012													253.277	295.132													13.031	18.2648	12.0501	18.3067	17.3085
															260.464	257.465		293.014													253.295	295.143													13.0974	18.2884	12.103	18.3107	17.3101
															260.471	257.468		293.015													253.298	295.145													13.1547	18.2997	12.1764	18.3222	17.3109
															260.482	257.478		293.017													253.303	295.159													13.4628	18.3005	12.2027	18.326	17.3146
															260.489	257.48		293.018													253.307	295.176													13.4635	18.3082	12.2142	18.3268	17.3166
															260.49	257.483		293.019													253.307	295.189													13.4835	18.3129	12.2371	18.3312	17.3192
															260.493	257.483		293.021													253.311	295.214													13.5036	18.3227	12.2507	18.3342	17.3213
															260.493	257.485		293.023													253.315	295.219													13.5079	18.325	12.3125	18.3358	17.3238
															260.502	257.487		293.026													253.316	295.231													13.5105	18.3287	12.3788	18.338	17.326
															260.517	257.489		293.028													253.326	295.232													13.5206	18.3293	12.4037	18.3387	17.3269
															260.52	257.49		293.029													253.329	295.246													13.5267	18.3301	12.4116	18.3402	17.3276
															260.522	257.491		293.031													253.335	295.255													13.9336	18.3328	12.4452	18.3414	17.3304
															260.522	257.493		293.031													253.336	295.256													13.9523	18.3348	12.464	18.3426	17.3342
															260.528	257.496		293.033													253.34	295.259													14.1755	18.336	12.4893	18.3436	17.3379
															260.531	257.497		293.034													253.341	295.263													14.2141	18.3404	12.5067	18.3472	17.3585
															260.534	257.502		293.035													253.342	295.275													14.2257	18.3421	12.5183	18.3487	17.3604
															260.534	257.504		293.037													253.344	295.281													14.2318	18.3449	12.5549	18.3526	17.3642
															260.537	257.506		293.039													253.346	295.285													14.2335	18.4625	12.6066	18.3635	17.366
															260.539	257.507		293.04													253.349	295.296													14.235	18.4712	12.6237	18.3669	17.368
															260.54	257.511		293.041													253.353	295.303													14.2592	18.5195	12.6264	18.3686	17.3726
															260.543	257.617		293.043													253.354	295.322													14.2625	18.5225	12.6271	18.3702	17.376
															260.546	257.621		293.044													253.359	295.324													14.2632	18.5232	12.6351	18.3711	17.3827
															260.549	257.623		293.045													253.362	295.337													14.2649	18.5494	12.6364	18.3734	17.3858
															260.551	257.629		293.046													253.367	295.345													14.2656	18.5511	12.6404	18.3755	17.3979
															260.559	257.688		293.048													253.369	295.351													14.2687	18.5536	12.6454	18.3762	17.3999
															260.56	257.69		293.05													253.371	295.353													14.2708	18.5575	12.6527	18.3806	17.4051
															260.566	257.692		293.051													253.373	295.373													14.2728	18.8944	12.6565	18.3825	17.4103
															260.568	257.696		293.053													253.379	295.384													14.2931	19.0317	12.662	18.3888	17.4142
															260.579	257.696		293.054													253.381	295.4													14.2957	19.0801	12.6649	18.3896	17.4173
															260.581	257.703		293.056													253.381	295.404													14.2971	19.2435	12.6656	18.393	17.4183
															260.586	257.705		293.058													253.383	295.411													14.2986	19.2455	12.6805	18.3945	17.4199
															260.598	257.705		293.061													253.387	295.441													14.2997	19.2472	12.6858	18.3976	17.4321
															260.603	257.709		293.063													253.389	295.466													14.3012	19.2492	12.7015	18.4	17.4357
															260.63	257.717		293.065													253.39	295.469													14.3029	19.2498	12.7109	18.401	17.4402
															260.635	257.74		293.067													253.394	295.471													14.3048	19.2916	12.7163	18.4019	17.441
															260.638	257.743		293.072													253.395	295.476													14.3219	19.3276	12.7248	18.4031	17.4441
															260.646	257.748		293.074													253.405	295.486													14.325	19.3803	12.7265	18.4303	17.447
															260.657	257.75		293.077													253.411	295.504													14.3257	20.2613	12.7291	18.4344	17.4528
															260.661	257.751		293.079													253.413	295.514													14.3916	20.4218	12.7638	18.4681	17.4558
															260.664	257.752		293.081													253.415	295.529													14.5245	20.4292	12.8062	18.4832	17.473
															260.666	257.756		293.082													253.416	295.551													14.5297	20.43	13.012	18.485	17.4764
															260.668	257.757		293.084													253.419	295.575													14.5319	20.6641	13.0173	18.5055	17.4822
															260.671	257.758		293.085													253.421	295.579													14.5374	20.839	13.0188	18.5154	17.483
															260.672	257.759		293.086													253.426	295.633													14.5648	20.8665	13.0237	18.5179	17.4839
															260.673	257.76		293.088													253.427	295.666													14.6761	20.8844	13.0308	18.5299	17.4883
															260.674	257.761		293.091													253.431	295.708													14.6822	20.9241	13.0974	18.5317	17.4909
															260.677	257.764		293.093													253.445	295.71													14.8086	20.9366	13.1547	18.5382	17.4942
															260.677	257.764		293.095													253.45	295.742													14.8501	20.9504	13.1572	18.5392	17.4948
															260.678	257.767		293.097													253.458	295.75													14.8644	20.9524	13.4629	18.5416	17.4989
															260.68	257.768		293.099													253.484	295.76													14.8723	21.1217	13.4635	18.5426	17.5014
															260.682	257.771		293.101													253.488	295.789													14.8916	21.2909	13.4834	18.5495	17.5123
															260.683	257.771		293.105													253.515	295.793													14.9137	21.3441	13.508	18.5516	17.5144
															260.685	257.772		293.106													253.516	296.181													14.967	21.5342	13.5105	18.5544	17.5185
															260.688	257.773		293.108													253.627	296.208													14.9686	21.5786	13.5168	18.5618	17.5208
															260.689	257.774		293.109													253.632	296.244													14.9827	21.5912	13.5206	18.5646	17.5231
															260.692	257.775		293.112													253.67	296.271													15.2066	21.714	13.5267	18.5672	17.5303
															260.693	257.777		293.114													253.727	296.419													15.2434	21.8258	13.5962	18.5819	17.5321
															260.694	257.778		293.116													253.728	296.442													15.2767	21.8351	13.6357	18.5889	17.5362
															260.696	257.779		293.118													253.731	296.607													15.3454	22.1162	13.9336	18.5961	17.5381
															260.7	257.78		293.12													253.735	296.738													15.3622	22.1715	13.9484	18.6003	17.5415
															260.701	257.781		293.123													253.739	296.776													15.4904	22.1753	13.9523	18.6322	17.5458
															260.706	257.783		293.126													253.812	296.78													15.5315	22.2061	14.1755	18.6458	17.5469
															260.709	257.787		293.127													253.864	296.784													15.5343	22.5583	14.2142	18.6511	17.5519
															260.714	257.789		293.129													253.865	296.785													15.5372	22.6031	14.2251	18.6684	17.5556
															260.717	257.791		293.13													253.892	296.977													15.5663	22.6387	14.2318	18.6693	17.5567
															260.718	257.794		293.133													253.894	297.272													15.9162	22.6408	14.235	18.6725	17.5588
															260.719	257.794		293.135													253.914	297.345													15.9174	22.6414	14.2574	18.6733	17.5616
															260.722	257.796		293.138													253.93	297.371													16.0153	22.676	14.2592	18.6777	17.5645
															260.725	257.797		293.142													253.936	297.519													16.019	22.6824	14.2625	18.7194	17.5667
															260.726	257.801		293.144													253.942	297.533													16.0634	22.684	14.2632	18.7207	17.5688
															260.728	257.802		293.145													254.075	297.559													16.0685	22.7096	14.2649	18.7369	17.5712
															260.729	257.805		293.147													255.551	297.868													16.2165	22.7248	14.2656	18.741	17.5749
															260.73	257.805		293.15													255.563	298.106													16.2239	22.7959	14.2687	18.7426	17.578
															260.733	257.806		293.152													255.565	299.625													16.2277	22.8194	14.2708	18.7435	17.5804
															260.741	257.808		293.154													255.576	299.707													16.2301	22.8534	14.2717	18.7547	17.5816
															260.743	257.81		293.156													255.578	299.861													16.2431	22.8769	14.2726	18.7568	17.5871
															260.745	257.812		293.157													255.579														16.2482	22.9096	14.2931	18.7577	17.591
															260.745	257.814		293.158													255.587														16.2731	23.0162	14.2957	18.7893	17.5921
															260.747	257.815		293.16													255.596														16.3005	23.0605	14.2971	18.8104	17.5944
															260.749	257.819		293.161													255.599														16.4887	23.0861	14.2986	18.8112	17.5996
															260.751	257.819		293.164													255.602														16.5188	23.1058	14.2997	18.8286	17.6004
															260.754	257.82		293.166													255.606														16.621	23.1175	14.3012	18.8384	17.6019
															260.756	257.821		293.168													255.609														16.6688	23.2137	14.3029	18.8447	17.6041
															260.757	257.822		293.169													255.614														16.7014	23.2646	14.3048	18.8495	17.6047
															260.758	257.825		293.173													255.622														16.702	23.2672	14.3219	18.8596	17.6055
															260.761	257.829		293.175													255.63														16.7216	23.2712	14.3247	18.87	17.6066
															260.762	257.831		293.178													255.633														16.7455	23.2794	14.3257	18.8828	17.6092
															260.765	257.832		293.182													255.636														16.7477	23.2807	14.3916	18.8875	17.6111
															260.767	257.834		293.184													255.639														16.749	23.283	14.3936	18.8896	17.6218
															260.768	257.836		293.186													255.64														16.8152	23.2849	14.5245	18.8908	17.6256
															260.773	257.837		293.188													255.65														16.9085	23.2914	14.5297	18.8917	17.6285
															260.776	257.841		293.19													255.653														17.0048	23.2942	14.5316	18.8937	17.6295
															260.777	257.843		293.192													255.669														17.0469	23.296	14.5374	18.9045	17.6314
															260.78	257.844		293.194													255.674														17.0502	23.3382	14.6761	18.9093	17.6326
															260.782	257.844		293.197													255.68														17.053	23.3415	14.6822	18.9209	17.6382
															260.783	257.847		293.199													255.683														17.0847	23.3437	14.8085	18.9222	17.639
															260.784	257.85		293.201													255.703														17.1356	23.3446	14.85	18.9253	17.7027
															260.785	257.856		293.203													255.707														17.1381	23.3456	14.8575	18.9263	17.7066
															260.787	257.858		293.205													255.71														17.1398	23.3467	14.8643	18.9313	17.7084
															260.788	257.861		293.207													255.717														17.1719	23.3491	14.8723	18.9417	17.7121
															260.79	257.862		293.209													255.731														17.1913	23.3537	14.8916	18.9467	17.714
															260.795	257.863		293.211													255.734														17.1949	23.3787	14.9137	18.9518	17.7178
															260.8	257.864		293.218													255.756														17.2044	23.4273	14.967	18.968	17.7204
															260.803	257.866		293.22													255.758														17.2055	23.4684	14.9685	18.9687	17.7237
															260.804	257.868		293.221													255.761														17.2099	23.4781	14.9729	18.9723	17.7263
															260.807	257.87		293.226													255.762														17.2269	23.5074	14.9826	18.9889	17.7319
															260.808	257.872		293.228													255.766														17.248	23.522	15.2066	18.9914	17.7367
															260.809	257.874		293.231													255.777														17.2615	23.5237	15.2434	18.9922	17.7396
															260.811	257.875		293.233													255.779														17.3001	23.5266	15.2766	18.9952	17.7498
															260.811	257.876		293.236													255.783														17.3334	23.5294	15.3454	18.9971	17.7513
															260.818	257.877		293.238													255.786														17.3469	23.5402	15.3622	19.0021	17.7542
															260.82	257.879		293.24													255.788														17.3478	23.5423	15.4683	19.0245	17.7563
															260.821	257.88		293.247													255.79														17.4118	23.548	15.4904	19.0267	17.7594
															260.823	257.884		293.249													255.819														17.499	23.5554	15.5343	19.031	17.7625
															260.823	257.885		293.249													255.825														17.5034	23.5606	15.5473	19.0324	17.7645
															260.825	257.885		293.252													255.829														17.5098	23.5681	15.5662	19.0409	17.7762
															260.826	257.888		293.254													255.832														17.8227	23.5755	15.6173	19.0418	17.7778
															260.829	257.889		293.257													255.836														17.8236	23.5828	15.8061	19.0449	17.7832
															260.832	257.89		293.259													255.838														17.8373	23.5869	15.9174	19.0465	17.7908
															260.834	257.892		293.261													255.848														18.0221	23.5931	15.9913	19.0483	17.8046
															260.834	257.893		293.262													255.85														18.1583	23.6165	16.0002	19.0506	17.815
															260.836	257.895		293.3													255.851														18.1616	23.6212	16.019	19.0534	17.8166
															260.837	257.896		293.318													255.86														18.2391	23.6241	16.0634	19.0543	17.8178
															260.838	257.899		293.32													255.898														18.2648	23.6249	16.0685	19.0617	17.8205
															260.84	257.9		293.321													255.901														18.2669	23.6286	16.1119	19.0661	17.8312
															260.843	257.902		293.321													255.906														18.2676	23.6313	16.2163	19.0709	17.8334
															260.846	257.902		293.325													255.911														18.2884	23.6359	16.2239	19.0862	17.8548
															260.846	257.903		293.328													255.913														18.2998	23.6392	16.2277	19.0873	17.8599
															260.849	257.905		293.332													255.916														18.3082	23.6445	16.2301	19.0907	17.8651
															260.853	257.906		293.339													255.954														18.3129	23.6452	16.2431	19.0938	17.8673
															260.855	257.909		293.343													255.967														18.3227	23.65	16.2482	19.0983	17.8697
															260.856	257.91		293.347													255.991														18.3248	23.6522	16.2731	19.1033	17.8733
															260.857	257.913		293.352													255.994														18.3287	23.6551	16.3783	19.1068	17.8754
															260.858	257.916		293.356													255.996														18.3301	23.659	16.428	19.1117	17.8773
															260.861	257.917		293.36													256.003														18.3328	23.6619	16.4887	19.1198	17.8811
															260.867	257.919		293.364													256.011														18.3349	23.665	16.499	19.1247	17.8819
															260.868	257.923		293.366													256.019														18.3361	23.6684	16.5189	19.1253	17.9086
															260.87	257.926		293.369													256.023														18.3403	23.6778	16.621	19.1291	17.927
															260.872	257.94		293.373													256.046														18.3414	23.682	16.6688	19.136	18.0149
															260.876	257.95		293.376													256.049														18.3421	23.6849	16.6705	19.1397	18.0208
															260.878	257.962		293.382													256.065														18.3449	23.8492	16.7013	19.143	18.0246
															260.88	257.977		293.387													256.068														18.4625	23.8529	16.702	19.1457	18.0253
															260.882	257.986		293.39													256.074														18.4713	23.8546	16.7215	19.1472	18.0313
															260.883	257.986		293.391													256.088														18.5195	23.8561	16.7455	19.1479	18.049
															260.885	257.988		293.394													256.095														18.5204	23.8607	16.7477	19.1497	18.0499
															260.887	257.993		293.398													256.101														18.5226	23.8616	16.7491	19.152	18.0562
															260.889	257.995		293.401													256.105														18.5437	23.8644	16.8152	19.1526	18.0616
															260.897	258.002		293.404													256.106														18.5492	23.8679	16.9085	19.1617	18.0622
															260.898	258.005		293.407													256.108														18.5536	23.8687	16.9091	19.1623	18.0633
															260.9	258.008		293.41													256.11														18.5572	23.8719	17.0048	19.1657	18.0687
															260.901	258.01		293.412													256.114														18.5581	23.8748	17.0469	19.1683	18.0704
															260.902	258.011		293.414													256.122														18.6508	23.8766	17.0493	19.17	18.0734
															260.905	258.013		293.418													256.129														18.7215	23.8774	17.0502	19.174	18.074
															260.911	258.022		293.423													256.131														18.758	23.8813	17.0526	19.1791	18.0763
															260.919	258.024		293.425													256.133														18.8081	23.8822	17.0846	19.1802	18.08
															260.928	258.026		293.429													256.134														18.8944	23.887	17.1357	19.1861	18.0818
															260.935	258.029		293.432													256.137														18.9686	23.8952	17.138	19.1901	18.0825
															260.937	258.032		293.433													256.138														18.9746	23.9046	17.1398	19.2001	18.0837
															260.938	258.036		293.436													256.141														18.9823	23.9485	17.1719	19.2017	18.0849
															260.942	258.038		293.438													256.144														18.9861	23.9517	17.1948	19.2046	18.0859
															260.943	258.042		293.439													256.145														19.0059	24.0992	17.2055	19.2064	18.1155
															260.944	258.046		293.441													256.148														19.0317	24.1066	17.2099	19.2118	18.1182
															260.946	258.049		293.442													256.149														19.0801	24.1092	17.2269	19.2133	18.1202
															260.951	258.051		293.447													256.15														19.1487	24.1112	17.2615	19.2248	18.1224
															260.953	258.053		293.449													256.153														19.2186	24.112	17.3002	19.2311	18.1231
															260.954	258.055		293.45													256.155														19.2418	24.1142	17.3337	19.2328	18.1247
															260.958	258.06		293.455													256.157														19.2434	24.1237	17.3469	19.2342	18.1396
															260.96	258.062		293.457													256.158														19.2455	24.1247	17.4575	19.2387	18.1413
															260.963	258.066		293.46													256.159														19.2475	24.1255	17.499	19.2431	18.1436
															260.965	258.068		293.464													256.161														19.2492	24.1284	17.5035	19.2478	18.1456
															260.966	258.072		293.468													256.161														19.2916	24.1313	17.5098	19.2514	18.1528
															260.968	258.076		293.472													256.162														19.3276	24.1334	17.5915	19.2535	18.1545
															260.969	258.077		293.475													256.164														19.3802	24.134	17.8227	19.258	18.1568
															260.97	258.081		293.478													256.165														19.3903	24.1365	18.0221	19.2594	18.1602
															260.972	258.084		293.481													256.165														19.5839	24.1405	18.1586	19.2617	18.1609
															260.975	258.088		293.484													256.166														20.1085	24.1417	18.1616	19.2684	18.1626
															260.977	258.092		293.487													256.169														20.2223	24.1446	18.2392	19.2714	18.1634
															260.979	258.094		293.49													256.172														20.233	24.1506	18.2648	19.2728	18.1649
															260.981	258.097		293.493													256.175														20.2613	24.1514	18.2668	19.2735	18.1656
															260.983	258.099		293.496													256.176														20.2723	24.1612	18.2803	19.2761	18.1734
															260.984	258.1		293.499													256.177														20.374	24.1642	18.2884	19.2792	18.175
															260.986	258.102		293.502													256.178														20.4183	24.1674	18.2997	19.293	18.1776
															260.987	258.102		293.504													256.179														20.4205	24.1713	18.301	19.2976	18.1809
															260.993	258.103		293.507													256.18														20.4215	24.1776	18.3082	19.3045	18.1861
															260.996	258.104		293.511													256.181														20.4224	24.1782	18.3129	19.3054	18.1868
															260.999	258.106		293.514													256.182														20.4292	24.1948	18.3215	19.3082	18.1884
															261	258.111		293.518													256.184														20.43	24.222	18.3227	19.3129	18.1898
															261.002	258.114		293.521													256.185														20.4314	24.2346	18.325	19.3151	18.1913
															261.003	258.676		293.525													256.189														20.4787	24.2705	18.3287	19.3199	18.1948
															261.005	259.809		293.528													256.198														20.5046	24.2955	18.3301	19.3239	18.1986
															261.006	259.815		293.532													256.2														20.514	24.2981	18.3328	19.3334	18.2025
															261.008	259.818		293.535													257.257														20.5151	24.3426	18.3349	19.3362	18.2034
															261.009	259.824		293.538													257.258														20.5173	24.3614	18.3361	19.3371	18.2094
															261.016	259.843		293.541													257.298														20.5203	24.368	18.3403	19.341	18.21
															261.018	259.848		293.544													257.299														20.5225	24.3694	18.3421	19.3461	18.2165
															261.02	259.855		293.547													257.301														20.5405	24.3892	18.3449	19.3497	18.2181
															261.021	259.857		293.549													257.303														20.5499	24.4374	18.4065	19.3714	18.2196
															261.021	260.012		293.554													257.306														20.6395	24.4424	18.455	19.3749	18.2215
															261.022	260.078		293.556													257.307														20.6641	24.4445	18.4625	19.3779	18.225
															261.023	260.08		293.561													257.404														20.701	24.4491	18.4711	19.3804	18.2257
															261.024	260.081		293.565													257.417														20.8042	24.4538	18.5195	19.3903	18.2307
															261.026	260.109		293.567													257.432														20.8238	24.4548	18.5203	19.3951	18.2318
															261.028	260.111		293.648													257.465														20.8312	24.4889	18.5225	19.4027	18.2356
															261.03	260.118		293.666													257.468														20.839	24.5562	18.5388	19.4044	18.2457
															261.034	260.166		293.668													257.469														20.8664	24.5893	18.5436	19.4096	18.2481
															261.034	260.181		293.672													257.472														20.8844	24.5906	18.5494	19.4105	18.2497
															261.037	260.186		293.674													257.478														20.9013	24.6233	18.5511	19.4206	18.2509
															261.038	260.198		293.676													257.48														20.9239	24.6241	18.5536	19.4367	18.2604
															261.043	260.198		293.678													257.482														20.9265	24.6269	18.5573	19.4393	18.2644
															261.045	260.339		293.68													257.483														20.9307	24.6756	18.5581	19.4403	18.2745
															261.047	260.341		293.682													257.485														20.9365	24.6792	18.5595	19.4418	18.2769
															261.048	260.341		293.684													257.487														20.944	24.6829	18.6508	19.4449	18.2802
															261.052	260.362		293.807													257.489														20.9476	24.6901	18.8944	19.4456	18.2808
															261.077	260.367		293.879													257.49														20.9504	24.6972	18.9861	19.4499	18.2832
															261.089	260.398		293.882													257.491														20.9523	24.6993	18.9897	19.4569	18.2871
															261.095	260.402		293.885													257.493														21.0288	24.7011	18.9916	19.4575	18.2878
															261.098	260.403		293.887													257.496														21.055	24.7019	19.0057	19.4716	18.2893
															261.102	260.42		293.889													257.497														21.1217	24.7049	19.0154	19.4723	18.2902
															261.104	260.432		293.891													257.502														21.1644	24.7099	19.0317	19.4863	18.2939
															261.108	260.435		293.896													257.503														21.216	24.7166	19.0801	19.4877	18.2959
															261.113	260.444		293.897													257.504														21.2204	24.7185	19.2186	19.489	18.2978
															261.122	260.451		293.9													257.506														21.2833	24.7264	19.2417	19.5053	18.2997
															261.122	260.453		293.904													257.507														21.2909	24.7388	19.2434	19.5239	18.3022
															261.137	260.457		293.91													257.511														21.3441	24.8746	19.2455	19.5248	18.3059
															261.145	260.459		293.911													257.514														21.3509	24.8852	19.2472	19.5389	18.3065
															261.149	260.46		293.913													257.515														21.3687	24.9009	19.2492	19.5419	18.31
															261.151	260.463		293.916													257.617														21.5341	24.9192	19.2916	19.5436	18.3107
															261.154	260.471		293.918													257.62														21.5786	24.9243	19.3276	19.5533	18.3117
															261.155	260.477		293.92													257.621														21.5897	24.9323	19.333	19.5593	18.3184
															261.157	260.479		293.928													257.622														21.5911	24.9476	19.3803	19.5635	18.3218
															261.158	260.481		293.931													257.623														21.5919	24.9923	19.3903	19.5711	18.326
															261.161	260.481		293.933													257.624														21.614	25.0002	19.4083	19.5829	18.3268
															261.161	260.482		293.937													257.629														21.714	25.0058	19.4261	19.5982	18.3311
															261.167	260.485		293.937													257.688														21.7231	25.0074	19.4498	19.6057	18.3319
															261.172	260.489		293.939													257.69														21.8351	25.0099	19.5839	20.44	18.3332
															261.175	260.49		293.943													257.692														22.1162	25.0112	19.5856	20.4519	18.3341
															261.186	260.492		293.948													257.694														22.1556	25.0156	19.7684	20.4541	18.3358
															261.201	260.493		293.95													257.695														22.1715	25.0178	20.0735	20.4548	18.338
															261.206	260.493		293.951													257.696														22.1753	25.0208	20.0893	20.4561	18.3387
															261.207	260.495		293.955													257.703														22.2014	25.0236	20.2225	20.4567	18.3402
															261.208	260.498		293.956													257.705														22.2059	25.0335	20.233	20.4596	18.3413
															261.209	260.502		293.96													257.705														22.2148	25.0509	20.2613	20.4631	18.3419
															261.211	260.503		294.105													257.709														22.4525	25.0515	20.364	20.4685	18.3426
															261.212	260.508		294.107													257.713														22.4582	25.0539	20.3741	20.4706	18.3436
															261.215	260.517		294.108													257.716														22.4594	25.0546	20.3892	20.4725	18.3443
															261.223	260.52		294.121													257.717														22.4621	25.0605	20.4182	20.4749	18.3468
															261.226	260.522		294.123													257.719														22.4867	25.0961	20.4205	20.4759	18.3474
															261.229	260.522		294.241													257.74														22.5146	25.0999	20.4215	20.4781	18.3486
															261.232	260.525		294.244													257.741														22.534	25.1153	20.4223	20.4796	18.3513
															261.263	260.528		294.27													257.743														22.5684	25.12	20.4292	20.4803	18.3526
															261.267	260.531		294.51													257.745														22.5834	25.1227	20.43	20.4834	18.3634
															261.271	260.534		294.514													257.748														22.5937	25.1241	20.4314	20.4841	18.3668
															261.277	260.535		294.515													257.75														22.6031	25.126	20.4328	20.4853	18.3679
															261.28	260.537		294.519													257.751														22.6226	25.1852	20.5174	20.4864	18.3686
															261.294	260.539		294.56													257.752														22.6387	25.1912	20.5499	20.4875	18.3701
															261.326	260.54		294.563													257.756														22.6408	25.1928	20.6641	20.4909	18.3709
															261.356	260.541		294.596													257.757														22.6417	25.194	20.6899	20.4916	18.3733
															261.358	260.543		294.598													257.758														22.6475	25.1964	20.701	20.4923	18.3753
															261.386	260.545		294.631													257.759														22.676	25.2033	20.7164	20.4933	18.3762
															261.442	260.549		294.634													257.76														22.6803	25.2121	20.8043	20.4939	18.3798
															261.987	260.551		294.635													257.761														22.6824	25.2269	20.8246	20.4946	18.3806
															261.99	260.559		294.666													257.764														22.7248	25.5158	20.8389	20.4958	18.3825
															262.005	260.56		294.668													257.764														22.7257	25.5878	20.8664	20.4965	18.3851
															262.013	260.563		294.69													257.767														22.7428	25.5934	20.8844	20.4979	18.3865
															262.056	260.563		294.693													257.768														22.7641	25.6175	20.9055	20.4988	18.3888
															262.434	260.566		294.699													257.771														22.7863	25.6216	20.9239	20.5004	18.3896
															262.63	260.568		294.712													257.771														22.7959	25.6257	20.9265	20.5019	18.3922
															262.637	260.576		294.725													257.772														22.8194	25.6273	20.9307	20.5034	18.393
															262.64	260.579		294.728													257.773														22.8534	25.6285	20.9365	20.504	18.3945
															262.653	260.58		294.758													257.774														22.8769	25.6315	20.944	20.5051	18.3959
															262.657	260.581		294.768													257.775														22.9092	25.6322	20.9504	20.5065	18.397
															262.659	260.583		294.771													257.777														23.0136	25.6352	20.9524	20.5071	18.3976
															262.838	260.584		294.807													257.778														23.0162	25.6367	21.0288	20.5078	18.3999
															262.842	260.586		294.809													257.78														23.0605	25.6378	21.0602	20.5089	18.401
															262.846	260.588		294.836													257.781														23.086	25.643	21.1217	20.5108	18.4019
															263.138	260.59		294.838													257.782														23.1029	25.6453	21.1996	20.5114	18.403
															263.199	260.596		294.892													257.783														23.1059	25.6473	21.2833	20.5132	18.4077
															263.203	260.598		294.895													257.783														23.1136	25.649	21.2909	20.5166	18.4154
															263.222	260.601		294.896													257.785														23.1141	25.651	21.3441	20.5172	18.4168
															263.225	260.603		294.943													257.786														23.1167	25.6531	21.3509	20.5199	18.4224
															263.225	260.605		295.01													257.789														23.1175	25.6536	21.5216	20.5218	18.4265
															263.227	260.606		295.013													257.791														23.1226	25.6543	21.5342	20.5233	18.4294
															263.229	260.615		295.059													257.792														23.1292	25.6559	21.5786	20.5258	18.4303
															263.23	260.63		295.103													257.794														23.1334	25.6575	21.5821	20.527	18.4336
															263.232	260.632		295.458													257.796														23.1399	25.6595	21.5896	20.5295	18.4343
															263.235	260.635		295.46													257.798														23.1457	25.6608	21.5911	20.5326	18.4643
															263.236	260.637		295.462													257.801														23.1613	25.6617	21.5919	20.5336	18.4657
															263.241	260.638		295.465													257.802														23.209	25.6636	21.5999	20.5353	18.468
															263.277	260.646		295.466													257.804														23.2113	25.6664	21.6141	20.5374	18.4709
															264.533	260.657		295.474													257.805														23.2137	25.6701	21.6869	20.5388	18.4768
															264.569	260.658		295.476													257.806														23.2227	25.6737	21.714	20.5427	18.4788
															264.571	260.661		295.481													257.807														23.2646	25.6751	21.7231	20.5435	18.4831
															264.573	260.664		295.484													257.808														23.2672	25.6779	21.8258	20.5522	18.4849
															264.602	260.664		295.485													257.81														23.2712	25.6817	21.8351	20.5782	18.4979
															264.627	260.666		295.491													257.81														23.2794	25.6846	22.1162	20.6063	18.5055
															264.63	260.668		295.493													257.812														23.2807	25.6852	22.1556	20.6089	18.5091
															264.634	260.67		295.493													257.814														23.283	25.6865	22.159	20.6095	18.5153
															264.646	260.672		295.496													257.815														23.2849	25.6872	22.1715	20.6119	18.5178
															264.715	260.674		295.501													257.817														23.2942	25.6881	22.1753	20.6129	18.5187
															264.716	260.676		295.503													257.819														23.296	25.6901	22.1991	20.6136	18.5246
															264.759	260.677		295.51													257.819														23.3021	25.6931	22.2014	20.6156	18.5261
															264.761	260.678		295.512													257.821														23.3044	25.6938	22.2059	20.6275	18.5295
															264.763	260.68		295.516													257.822														23.3382	25.6944	22.215	20.6464	18.5317
															264.803	260.682		295.518													257.824														23.3416	25.6967	22.4309	20.6499	18.5382
															264.828	260.683		295.523													257.825														23.3446	25.6982	22.4582	20.6514	18.5392
															264.836	260.684		295.525													257.827														23.3456	25.6995	22.4867	20.6541	18.5415
															264.836	260.685		295.529													257.829														23.3467	25.7009	22.4905	20.6557	18.5428
															264.839	260.686		295.531													257.831														23.3489	25.7019	22.5223	20.6576	18.5481
															264.845	260.688		295.533													257.832														23.3691	25.7038	22.5583	20.6592	18.5495
															264.847	260.689		295.536													257.834														23.3755	25.7045	22.5834	20.6628	18.5515
															264.85	260.692		295.538													257.835														23.3787	25.7052	22.5938	20.6647	18.5543
															264.867	260.693		295.543													257.836														23.3993	25.7061	22.6031	20.6673	18.5618
															264.868	260.694		295.545													257.837														23.4054	25.7095	22.6387	20.6685	18.5645
															264.87	260.695		295.549													257.838														23.4273	25.7101	22.6406	20.6693	18.5672
															264.871	260.696		295.551													257.84														23.4305	25.7129	22.6416	20.6704	18.5703
															264.913	260.696		295.553													257.841														23.4407	25.7154	22.6475	20.6714	18.581
															264.916	260.698		295.553													257.843														23.457	25.7163	22.676	20.6726	18.5819
															266.102	260.7		295.554													257.843														23.4684	25.7177	22.6803	20.6748	18.5857
															266.254	260.701		295.556													257.844														23.4781	25.7188	22.6824	20.677	18.5886
															266.257	260.702		295.558													257.846														23.4811	25.7229	22.6839	20.678	18.5912
															266.965	260.704		295.561													257.847														23.4844	25.724	22.7096	20.6793	18.5936
															294.084	260.705		295.563													257.85														23.4852	25.7249	22.7248	20.6804	18.5959
															294.094	260.709		295.571													257.851														23.4961	25.7266	22.7863	20.682	18.5976
															294.133	260.712		295.573													257.855														23.4983	25.7273	22.7959	20.6836	18.6003
															294.135	260.713		295.583													257.856														23.5073	25.7296	22.8194	20.6844	18.6098
															294.145	260.717		295.584													257.858														23.522	25.7318	22.8534	20.6853	18.6209
															294.146	260.718		295.587													257.859														23.5237	25.7341	22.8769	20.6868	18.6264
															294.151	260.719		295.594													257.861														23.5265	25.7353	22.9092	20.6878	18.629
															294.154	260.722		295.597													257.862														23.5294	25.7365	22.9154	20.6896	18.6321
															294.155	260.725		295.606													257.863														23.5402	25.7387	23.016	20.692	18.6431
															294.156	260.726		295.608													257.864														23.5424	25.7415	23.0605	20.6944	18.6456
															294.16	260.728		295.614													257.866														23.548	25.7428	23.086	20.6959	18.6508
															294.161	260.729		295.616													257.867														23.5606	25.7434	23.1058	20.6966	18.6556
															294.164	260.73		295.62													257.868														23.5681	25.7454	23.1088	20.6987	18.6608
															294.165	260.733		295.622													257.869														23.5754	25.7472	23.1141	20.6997	18.6615
															294.167	260.736		295.627													257.87														23.5828	25.7531	23.1168	20.7009	18.6644
															294.171	260.738		295.629													257.871														23.5869	25.7537	23.1174	20.7053	18.6655
															294.172	260.741		295.631													257.874														23.5931	25.7547	23.1293	20.7091	18.6684
															294.173	260.743		295.632													257.875														23.5996	25.7569	23.209	20.71	18.6693
															294.181	260.745		297.822													257.876														23.6088	25.7575	23.2113	20.7188	18.6725
															294.187	260.745		297.831													257.877														23.6111	25.7625	23.2137	20.7196	18.6731
															294.189	260.747															257.879														23.6163	25.7635	23.2227	20.7232	18.6739
															294.19	260.749															257.884														23.6202	25.7644	23.2268	20.7252	18.6769
															294.191	260.751															257.885														23.6217	25.7664	23.2646	20.7342	18.6776
															294.194	260.751															257.885														23.624	25.7687	23.2672	20.738	18.6879
															294.195	260.754															257.887														23.6249	25.7701	23.2712	20.74	18.7162
															294.199	260.754															257.888														23.6286	25.771	23.2794	20.7427	18.7192
															294.204	260.756															257.889														23.6312	25.7724	23.2807	20.745	18.7206
															294.209	260.757															257.89														23.6359	25.7789	23.283	20.7458	18.7243
															294.211	260.758															257.891														23.639	25.7822	23.2849	20.7477	18.7367
															294.212	260.761															257.892														23.6444	25.7838	23.2872	20.7486	18.741
															294.224	260.762															257.893														23.6451	25.7853	23.2914	20.7495	18.7426
															294.227	260.765															257.895														23.6496	25.789	23.2942	20.7518	18.7433
															294.23	260.767															257.896														23.6522	25.7914	23.296	20.7524	18.7469
															294.244	260.768															257.897														23.655	25.7922	23.3044	20.7532	18.7547
															294.245	260.773															257.899														23.659	25.7929	23.3104	20.7566	18.7566
															294.246	260.776															257.9														23.6619	25.7943	23.3382	20.7573	18.7575
															294.248	260.777															257.902														23.6649	25.7967	23.3415	20.758	18.7602
															294.253	260.779															257.902														23.6684	25.799	23.3437	20.762	18.7612
															294.255	260.78															257.903														23.6715	25.8026	23.3446	20.7645	18.7646
															294.259	260.781															257.904														23.6778	25.8326	23.3456	20.7652	18.7801
															294.262	260.783															257.905														23.6801	25.8347	23.3467	20.7682	18.7847
															294.263	260.784															257.906														23.682	25.8366	23.3489	20.769	18.7878
															294.269	260.785															257.907														23.6849	25.8448	23.3524	20.7717	18.7893
															294.272	260.787															257.909														23.6858	25.8471	23.3537	20.7777	18.7924
															294.273	260.788															257.91														23.6867	25.8488	23.3657	20.7814	18.8049
															294.274	260.79															257.912														23.7088	25.8589	23.3691	20.7831	18.8079
															294.276	260.795															257.913														23.8492	25.8605	23.3756	20.7854	18.8104
															294.277	260.796															257.916														23.8514	25.8631	23.3787	20.7889	18.8112
															294.278	260.8															257.917														23.8529	25.8671	23.3809	20.7933	18.8168
															294.28	260.8															257.919														23.8547	25.8756	23.3968	20.7948	18.8187
															294.282	260.802															257.92														23.8561	25.8819	23.3991	20.7961	18.8224
															294.286	260.803															257.922														23.8608	25.8877	23.4054	20.7992	18.8241
															294.294	260.804															257.923														23.8636	25.8928	23.4273	20.8009	18.8257
															294.308	260.805															257.926														23.8644	25.8936	23.4304	20.8035	18.8285
															294.31	260.806															257.929														23.8688	25.8954	23.4407	20.805	18.8337
															294.311	260.807															257.933														23.8719	25.8996	23.4455	20.8062	18.8375
															294.314	260.807															257.94														23.8748	25.9006	23.4568	20.8074	18.8383
															294.315	260.809															257.945														23.877	25.9041	23.461	20.811	18.8406
															294.318	260.809															257.95														23.8813	25.9184	23.4661	20.8116	18.8432
															294.324	260.811															257.957														23.8822	25.9214	23.4684	20.8148	18.8446
															294.325	260.811															257.959														23.8869	25.9322	23.4781	20.8156	18.8494
															294.326	260.814															257.962														23.8951	25.9367	23.4811	20.8197	18.8513
															294.328	260.815															257.963														23.9046	25.9419	23.4844	20.8221	18.8519
															294.329	260.816															257.971														23.9118	25.9517	23.4962	20.8252	18.8539
															294.329	260.818															257.977														23.9485	25.9593	23.4983	20.8278	18.8596
															294.331	260.819															257.978														23.9515	25.9631	23.5036	20.8329	18.8616
															294.332	260.82															257.983														23.9524	26.0754	23.5073	20.8371	18.8665
															294.332	260.821															257.984														23.9569	26.1106	23.5111	20.8421	18.8698
															294.333	260.823															257.986														24.0926	26.1527	23.522	20.843	18.8782
															294.335	260.823															257.986														24.0972	26.2593	23.5237	20.847	18.8798
															294.336	260.825															257.988														24.0991	26.2846	23.5249	20.8565	18.8809
															294.337	260.826															257.99														24.1065	26.3001	23.5265	20.8599	18.8828
															294.338	260.828															257.993														24.1092	26.3034	23.5294	20.8659	18.8875
															294.339	260.829															257.995														24.1111	26.3105	23.5402	20.8669	18.8894
															294.342	260.832															257.997														24.112	26.318	23.5423	20.8712	18.8908
															294.342	260.833															258.002														24.1146	26.3205	23.548	20.8728	18.8917
															294.347	260.834															258.005														24.1187	26.3215	23.5605	20.8797	18.8932
															294.35	260.836															258.008														24.1219	26.3319	23.5648	20.8832	18.8976
															294.357	260.837															258.01														24.1237	26.3438	23.5681	20.8838	18.9043
															294.361	260.838															258.011														24.1248	26.347	23.5736	20.8874	18.9053
															294.364	260.84															258.011														24.1257	26.3481	23.5754	20.8883	18.9093
															294.366	260.843															258.013														24.1284	26.3632	23.5828	20.8923	18.9179
															294.367	260.846															258.017														24.1313	26.3657	23.5868	20.8931	18.9209
															294.368	260.848															258.019														24.1334	26.4304	23.593	20.8947	18.9222
															294.369	260.849															258.021														24.134	26.4356	23.5936	20.8989	18.9245
															294.371	260.853															258.022														24.1365	26.438	23.5996	20.9	18.9253
															294.373	260.854															258.024														24.1374	26.4403	23.6018	20.9057	18.926
															294.373	260.854															258.025														24.1405	26.4416	23.6088	20.9079	18.9313
															294.374	260.856															258.026														24.1417	26.4434	23.6111	20.9092	18.9336
															294.375	260.857															258.029														24.1444	26.4445	23.6163	20.9102	18.9413
															294.378	260.858															258.03														24.1465	26.4705	23.6202	20.911	18.942
															294.381	260.86															258.032														24.1473	26.4823	23.6212	20.9133	18.9465
															294.386	260.861															258.034														24.1485	26.5491	23.6219	20.9173	18.9517
															294.392	260.867															258.036														24.1514	26.5525	23.624	20.9195	18.9626
															294.395	260.868															258.038														24.1566	26.5928	23.6249	20.9205	18.9644
															294.397	260.87															258.039														24.1607	26.6158	23.6286	20.9225	18.968
															294.403	260.872															258.042														24.1641	27.0114	23.6312	20.9313	18.9687
															294.405	260.873															258.043														24.1653	27.0327	23.6359	20.9323	18.9703
															294.406	260.876															258.045														24.1674	27.0663	23.639	20.9356	18.9722
															294.406	260.878															258.046														24.1714	27.3845	23.6436	20.9401	18.9792
															294.413	260.88															258.049														24.1776	27.4384	23.6444	20.9427	18.9812
															294.417	260.882															258.051														24.1782	27.4712	23.6451	20.9463	18.982
															294.419	260.883															258.052														24.1835	27.5372	23.6493	20.9496	18.9839
															294.42	260.885															258.053														24.1948	27.5544	23.6499	20.9559	18.987
															294.423	260.887															258.054														24.2143	27.5631	23.652	20.9579	18.9888
															294.424	260.889															258.055														24.222	27.5829	23.655	20.9608	18.9898
															294.426	260.891															258.059														24.2346	27.5852	23.659	20.9647	18.9914
															294.427	260.894															258.06														24.2381	27.5859	23.6619	20.9667	18.9922
															294.427	260.897															258.061														24.2387	27.612	23.6648	20.9699	18.9951
															294.433	260.898															258.062														24.2535	27.6259	23.6684	20.9747	18.9968
															294.434	260.9															258.064														24.2705	27.6334	23.6716	20.9757	18.9979
															294.438	260.901															258.066														24.2804	27.7087	23.6767	20.9767	19.0003
															294.441	260.902															258.067														24.285	27.7145	23.6778	20.9795	19.0021
															294.442	260.904															258.068														24.2902	27.7235	23.6801	20.9825	19.0047
															294.443	260.905															258.072														24.2955	27.7267	23.682	20.9831	19.0197
															294.444	260.908															258.073														24.2981	27.7388	23.6848	20.984	19.0211
															294.445	260.91															258.076														24.3426	27.7417	23.6855	20.9869	19.0245
															294.446	260.911															258.077														24.3614	27.7612	23.6867	20.9876	19.0267
															294.45	260.917															258.079														24.368	27.8133	23.6977	20.9888	19.0309
															294.451	260.919															258.081														24.3695	27.8757	23.7036	20.9895	19.032
															294.457	260.921															258.082														24.3892	27.8968	23.7062	20.9914	19.0375
															294.461	260.922															258.084														24.4015	27.9081	23.7088	20.9941	19.0382
															294.467	260.924															258.088														24.4032	27.9099	23.7102	20.9976	19.0402
															294.47	260.927															258.092														24.434	27.912	23.8491	20.999	19.0409
															294.471	260.933															258.094														24.4374	27.9535	23.8529	21.0007	19.0448
															294.473	260.935															258.097														24.4424	28.029	23.8546	21.0028	19.0454
															294.474	260.937															258.098														24.4445	28.0542	23.8561	21.0078	19.0483
															294.479	260.937															258.099														24.4491	28.0591	23.8607	21.0103	19.0504
															294.48	260.942															258.1														24.4538	28.1364	23.8644	21.0126	19.0532
															294.482	260.943															258.102														24.4546	28.1413	23.8679	21.0134	19.0563
															294.482	260.944															258.102														24.4889	28.1749	23.8687	21.0155	19.0595
															294.49	260.946															258.103														24.5311	28.2414	23.8718	21.0176	19.0616
															294.492	260.947															258.104														24.5501	28.3446	23.8748	21.02	19.0637
															294.497	260.949															258.105														24.5539	28.4402	23.8767	21.0224	19.066
															294.5	260.95															258.106														24.5562	28.4492	23.8813	21.0237	19.0706
															294.503	260.953															258.108														24.5832	28.5108	23.8822	21.0261	19.0822
															294.503	260.954															258.11														24.5893	28.5937	23.8869	21.0267	19.0861
															294.506	260.958															258.111														24.5972	28.8776	23.8949	21.0284	19.0873
															294.506	260.96															258.114														24.6233	28.8806	23.9047	21.0292	19.0903
															294.508	260.962															258.457														24.6241	28.9044	23.9118	21.0312	19.0937
															294.511	260.963															258.676														24.6269	28.9104	23.9485	21.0324	19.0982
															294.511	260.965															259.794														24.6671	28.9946	23.9514	21.0336	19.1033
															294.513	260.966															259.809														24.6756	29.0009	23.9524	21.0365	19.1068
															294.514	260.968															259.81														24.6793	29.0033	23.9567	21.0374	19.1117
															294.518	260.969															259.815														24.6828	29.0069	23.9574	21.0386	19.1131
															294.52	260.97															259.818														24.6901	29.0148	24.0926	21.0403	19.1171
															294.522	260.972															259.823														24.6972	29.0446	24.0971	21.043	19.1187
															294.523	260.973															259.824														24.6993	29.1507	24.0991	21.0454	19.1198
															294.526	260.975															259.826														24.7011	29.154	24.1015	21.05	19.1223
															294.529	260.977															259.831														24.7019	29.1551	24.1066	21.0531	19.1246
															294.53	260.979															259.838														24.7048	29.1856	24.1092	21.0547	19.1288
															294.531	260.981															259.843														24.7099	29.196	24.1111	21.0567	19.1294
															294.536	260.983															259.844														24.7139	29.2501	24.112	21.0581	19.1312
															294.542	260.984															259.846														24.7166	29.2586	24.1142	21.0602	19.136
															294.543	260.986															259.848														24.7185	29.2654	24.1181	21.0626	19.1395
															294.546	260.987															259.85														24.7238	29.2719	24.1218	21.0649	19.1427
															294.547	260.992															259.852														24.7263	29.2785	24.1237	21.0656	19.1439
															294.548	260.993															259.853														24.7388	29.288	24.1248	21.0672	19.1457
															294.552	260.996															259.855														24.7466	29.2983	24.1257	21.0679	19.1472
															294.553	260.999															259.856														24.7677	29.3149	24.1284	21.0695	19.1484
															294.554	261															259.857														24.7712	29.3187	24.1313	21.0707	19.1496
															294.558	261.002															259.956														24.8734	29.3236	24.1334	21.0717	19.1515
															294.559	261.003															260.009														24.8747	29.3284	24.1365	21.0749	19.1525
															294.561	261.005															260.012														24.8857	29.3484	24.1405	21.0755	19.1533
															294.567	261.006															260.013														24.9009	29.3505	24.1416	21.0779	19.1563
															294.57	261.008															260.062														24.9192	29.3629	24.1444	21.0811	19.1616
															294.57	261.009															260.078														24.9243	29.367	24.1473	21.083	19.1657
															294.572	261.01															260.08														24.9322	29.3687	24.1513	21.0836	19.1683
															294.574	261.016															260.081														24.9477	29.3748	24.1564	21.0853	19.1699
															294.575	261.016															260.109														24.9499	29.3757	24.1607	21.0898	19.174
															294.582	261.018															260.111														24.9703	29.3798	24.1641	21.0909	19.1791
															294.585	261.02															260.118														24.9717	29.3804	24.1674	21.094	19.1799
															294.59	261.021															260.13														24.9827	29.383	24.1714	21.0966	19.181
															294.591	261.021															260.148														24.9923	29.3863	24.1776	21.0995	19.1819
															294.592	261.022															260.164														25.0002	29.3996	24.1782	21.1005	19.1837
															294.594	261.023															260.166														25.0059	29.4164	24.1835	21.1024	19.1848
															294.597	261.024															260.181														25.0074	29.4201	24.1948	21.1063	19.1859
															294.602	261.026															260.186														25.0099	29.4209	24.2085	21.1095	19.19
															294.603	261.028															260.188														25.0112	29.4245	24.2144	21.1132	19.1912
															294.604	261.03															260.197														25.0178	29.4349	24.222	21.1138	19.1922
															294.605	261.034															260.198														25.0208	29.4379	24.2346	21.1169	19.1992
															294.606	261.034															260.219														25.0236	29.4385	24.2381	21.1196	19.2
															294.606	261.036															260.25														25.0335	29.443	24.2387	21.1218	19.2014
															294.608	261.036															260.321														25.0476	29.4465	24.2534	21.123	19.2046
															294.615	261.037															260.325														25.0509	29.4525	24.2705	21.125	19.2064
															294.618	261.038															260.339														25.0515	29.4676	24.2788	21.1269	19.2088
															294.62	261.04															260.341														25.054	29.4713	24.285	21.1287	19.2118
															294.623	261.043															260.362														25.0604	29.4738	24.2902	21.1316	19.2128
															294.623	261.045															260.364														25.0782	29.4842	24.2954	21.1353	19.2154
															294.624	261.047															260.367														25.0961	29.5014	24.2981	21.1366	19.2172
															294.627	261.052															260.373														25.0968	29.52	24.3426	21.1386	19.2221
															294.628	261.056															260.384														25.0999	29.5209	24.36	21.1439	19.2248
															294.631	261.07															260.396														25.1154	29.5266	24.3614	21.1445	19.231
															294.635	261.077															260.397														25.12	29.5317	24.368	21.1467	19.2327
															294.637	261.082															260.402														25.1227	29.5344	24.3694	21.1479	19.2341
															294.641	261.085															260.403														25.1241	29.5608	24.3788	21.1488	19.237
															294.645	261.089															260.406														25.126	29.5684	24.3892	21.1496	19.2385
															294.646	261.092															260.413														25.1437	29.5881	24.4015	21.151	19.2431
															294.654	261.095															260.417														25.1852	29.5911	24.4236	21.1521	19.2478
															294.657	261.098															260.419														25.1912	29.594	24.4374	21.1551	19.2513
															294.662	261.101															260.42														25.194	29.6033	24.4424	21.1562	19.2534
															294.668	261.102															260.432														25.196	29.6082	24.4445	21.1596	19.258
															294.671	261.104															260.435														25.1966	29.6306	24.4491	21.1603	19.2593
															294.674	261.105															260.436														25.2033	29.7543	24.4538	21.1628	19.2617
															294.68	261.106															260.439														25.2121	29.8281	24.4548	21.1649	19.2632
															294.682	261.107															260.444														25.2258	29.8329	24.4888	21.1663	19.2681
															294.683	261.108															260.448														25.2269	29.8414	24.4967	21.1706	19.2711
															294.686	261.113															260.45														25.241	29.8437	24.5311	21.173	19.2728
															294.688	261.116															260.451														25.2539	29.8475	24.5501	21.176	19.2735
															294.693	261.117															260.453														25.2661	29.849	24.5539	21.1812	19.2759
															294.695	261.121															260.457														25.2746	29.8567	24.5562	21.1823	19.2766
															294.698	261.122															260.459														25.281	29.8588	24.5655	21.1848	19.2791
															294.702	261.124															260.46														25.5159	29.8911	24.5832	21.1865	19.2798
															294.708	261.137															260.462														25.5451	29.9108	24.5866	21.1909	19.284
															294.711	261.139															260.463														25.5607	29.9144	24.5889	21.1962	19.2883
															294.715	261.14															260.471														25.578	29.9164	24.5906	21.1998	19.293
															294.716	261.143															260.471														25.5878	30.0352	24.6233	21.2006	19.294
															294.718	261.145															260.473														25.5893	30.0486	24.6241	21.2069	19.2969
															294.725	261.147															260.474														25.5933	30.0769	24.6269	21.2095	19.3044
															294.73	261.149															260.476														25.6005	30.0797	24.6651	21.2104	19.3053
															294.731	261.151															260.477														25.6122	30.3453	24.6671	21.2114	19.3081
															294.733	261.154															260.477														25.621	30.3486	24.67	21.2127	19.3087
															294.737	261.155															260.479														25.6216	30.3702	24.6756	21.2146	19.3128
															294.739	261.157															260.481														25.6236	30.3786	24.6793	21.216	19.3148
															294.746	261.158															260.481														25.6274	30.3806	24.6828	21.2181	19.3198
															294.757	261.16															260.482														25.6285	30.4002	24.6901	21.2194	19.3235
															294.758	261.161															260.485														25.6316	30.4296	24.6972	21.2216	19.3279
															294.759	261.165															260.486														25.6335	30.4315	24.6993	21.2224	19.3333
															294.779	261.167															260.487														25.6352	30.4502	24.7011	21.2236	19.3359
															294.782	261.171															260.489														25.6367	30.4517	24.7019	21.226	19.3365
															294.783	261.172															260.49														25.6378	30.4523	24.7048	21.2294	19.3408
															294.813	261.175															260.492														25.6429	30.4536	24.7099	21.2358	19.3421
															294.854	261.18															260.493														25.6438	30.4633	24.7139	21.2371	19.3443
															294.868	261.181															260.493														25.6453	30.4794	24.715	21.2391	19.3461
															294.874	261.186															260.495														25.6473	30.5163	24.7166	21.2406	19.3493
															294.876	261.201															260.498														25.649	30.5272	24.7182	21.2413	19.35
															294.878	261.206															260.498														25.651	30.5312	24.7237	21.2438	19.3529
															294.886	261.207															260.499														25.6531	30.5334	24.7263	21.2457	19.3672
															294.89	261.208															260.502														25.6538	30.637	24.7388	21.2509	19.3699
															294.894	261.209															260.503														25.6559	31.0301	24.7462	21.2549	19.3714
															294.916	261.21															260.508														25.6583	31.0674	24.7677	21.2584	19.3742
															294.921	261.212															260.511														25.6595	31.0693	24.7712	21.263	19.3749
															294.925	261.214															260.517														25.6636	31.0699	24.81	21.2645	19.3774
															294.928	261.218															260.518														25.6652	31.071	24.8734	21.2662	19.3783
															294.936	261.223															260.52														25.6664	31.0723	24.8747	21.2674	19.3803
															294.951	261.226															260.522														25.6696	31.5962	24.8852	21.281	19.3902
															294.953	261.228															260.522														25.6737	31.7607	24.9009	21.2842	19.3942
															294.956	261.229															260.524														25.6747	32.1269	24.9192	21.2907	19.3951
															294.957	261.231															260.524														25.6779	32.1305	24.9243	21.2962	19.3989
															294.963	261.251															260.525														25.6806	32.1706	24.9323	21.3008	19.4026
															294.967	261.262															260.526														25.6818	32.2274	24.9477	21.3042	19.4043
															294.973	261.266															260.528														25.6847	32.2554	24.9492	21.3048	19.4049
															294.976	261.267															260.531														25.6852	32.3578	24.9499	21.3089	19.4095
															294.978	261.267															260.534														25.6859	32.522	24.9667	21.3118	19.4105
															294.981	261.271															260.535														25.6867	32.7479	24.9696	21.3124	19.415
															294.985	261.277															260.537														25.6877	32.9607	24.9703	21.3133	19.4159
															294.991	261.28															260.539														25.6899	32.9644	24.98	21.3143	19.4205
															294.996	261.282															260.54														25.6935	33.011	24.9827	21.3156	19.4288
															294.999	261.284															260.541														25.6944	33.1553	24.9923	21.3163	19.4366
															295.004	261.285															260.543														25.6951	33.1627	25.0001	21.3177	19.4387
															295.005	261.286															260.545														25.6966	33.1816	25.0058	21.3194	19.4403
															295.012	261.289															260.546														25.6987	33.1901	25.0074	21.3207	19.4418
															295.017	261.294															260.548														25.6994	33.1907	25.0099	21.3224	19.4449
															295.024	261.306															260.549														25.7019	35.9966	25.0112	21.3237	19.4455
															295.028	261.311															260.551														25.703	43.6752	25.0156	21.325	19.4497
															295.034	261.319															260.552														25.7038	43.7602	25.0178	21.3256	19.4538
															295.037	261.322															260.552														25.7045	43.9213	25.02	21.3281	19.4569
															295.041	261.323															260.558														25.7055	44.9118	25.0208	21.3289	19.461
															295.045	261.326															260.559														25.7065	44.9155	25.0236	21.3335	19.4639
															295.047	261.344															260.56														25.7095	44.9242	25.0334	21.3341	19.4702
															295.048	261.354															260.562														25.7101	44.9291	25.0476	21.3358	19.4716
															295.05	261.356															260.563														25.7129	44.9794	25.0509	21.339	19.4722
															295.056	261.358															260.566														25.7155	44.9939	25.0514	21.3396	19.475
															295.06	261.358															260.568														25.7163	45.01	25.054	21.341	19.4837
															295.064	261.359															260.569														25.7178	45.4324	25.0604	21.3423	19.4862
															295.067	261.383															260.57														25.7229	45.4452	25.0961	21.3431	19.4877
															295.072	261.386															260.57														25.724	45.4876	25.0969	21.3453	19.4889
															295.074	261.398															260.576														25.725	45.7088	25.0998	21.3469	19.4898
															295.074	261.401															260.578														25.7266	45.715	25.1153	21.3495	19.4948
															295.077	261.442															260.579														25.7273	45.7245	25.12	21.3503	19.4992
															295.081	261.48															260.58														25.7296	45.7284	25.1227	21.3512	19.5052
															295.086	261.833															260.58														25.7318	45.7521	25.1241	21.3523	19.5128
															295.087	261.863															260.581														25.7341	45.7564	25.126	21.3531	19.5171
															295.089	261.893															260.582														25.7354	45.7876	25.1273	21.3549	19.5194
															295.091	261.907															260.584														25.737	45.8073	25.1387	21.3568	19.5239
															295.094	261.987															260.585														25.7388	45.8195	25.1432	21.3591	19.5247
															295.096	261.99															260.586														25.7427	45.8336	25.1438	21.3599	19.5317
															295.099	262.002															260.588														25.7434	45.8548	25.1852	21.3616	19.5358
															295.099	262.005															260.589														25.7454	45.9227	25.1912	21.363	19.5388
															295.103	262.01															260.59														25.7472	45.9253	25.194	21.3636	19.5417
															295.104	262.013															260.593														25.7531	45.9271	25.1959	21.3669	19.5435
															295.107	262.056															260.596														25.7537	45.9385	25.1969	21.3702	19.5529
															295.111	262.11															260.597														25.7546	45.9421	25.2033	21.3711	19.5591
															295.111	262.434															260.598														25.7569	45.9431	25.2063	21.3747	19.5624
															295.121	262.628															260.601														25.7575	45.9584	25.2089	21.3758	19.5633
															295.123	262.63															260.603														25.7584	45.9599	25.2121	21.3763	19.5644
															295.125	262.636															260.605														25.7626	45.9631	25.2224	21.3776	19.5674
															295.126	262.637															260.606														25.7635	45.9731	25.2257	21.3807	19.5711
															295.132	262.64															260.608														25.7646	45.9747	25.2269	21.3831	19.5724
															295.135	262.65															260.609														25.7664	45.9847	25.241	21.3848	19.5761
															295.139	262.651															260.61														25.7689	45.9866	25.2661	21.3859	19.5828
															295.142	262.652															260.615														25.7701	45.9885	25.2704	21.3867	19.5861
															295.143	262.653															260.616														25.771	46.0009	25.274	21.3875	19.5914
															295.145	262.655															260.618														25.7724	46.0185	25.2746	21.3899	19.5964
															295.149	262.657															260.629														25.7769	46.0202	25.2846	21.3914	19.5974
															295.149	262.659															260.63														25.7776	46.0218	25.5158	21.3933	19.5982
															295.151	262.66															260.632														25.7789	46.0228	25.545	21.6061	19.6001
															295.159	262.663															260.633														25.7795	46.0241	25.5527	21.6094	19.6015
															295.161	262.838															260.635														25.7822	46.0262	25.578	21.612	19.6056
															295.163	262.84															260.637														25.7839	46.0273	25.5878	21.614	19.6125
															295.165	262.842															260.638														25.7844	46.0297	25.5933	21.6152	19.6916
															295.169	262.843															260.642														25.7853	46.0303	25.6004	21.6171	19.7099
															295.172	262.846															260.645														25.789	46.0318	25.6155	21.6185	19.9052
															295.175	262.861															260.646														25.7917	46.0355	25.6175	21.6214	19.908
															295.176	262.962															260.65														25.7928	46.041	25.621	21.6226	20.4364
															295.182	262.964															260.651														25.7943	46.0566	25.6215	21.6286	20.4399
															295.183	263.088															260.651														25.7967	46.0664	25.6234	21.63	20.4486
															295.185	263.103															260.653														25.799	46.0725	25.6258	21.6318	20.4496
															295.186	263.125															260.657														25.8026	46.0782	25.6273	21.6331	20.4519
															295.188	263.135															260.658														25.804	46.0803	25.6285	21.6351	20.4541
															295.191	263.138															260.661														25.8154	46.0812	25.6294	21.6384	20.4547
															295.194	263.183															260.662														25.8162	46.1101	25.6315	21.6391	20.456
															295.197	263.199															260.664														25.822	46.1123	25.6351	21.6397	20.4567
															295.202	263.202															260.664														25.8244	46.1189	25.6359	21.6438	20.4592
															295.207	263.203															260.666														25.8285	46.1537	25.6367	21.6454	20.4599
															295.209	263.219															260.668														25.8326	46.1578	25.6378	21.6573	20.461
															295.212	263.222															260.67														25.8348	46.1596	25.6429	21.6587	20.4631
															295.214	263.224															260.672														25.8366	46.1813	25.6435	21.6595	20.4685
															295.218	263.225															260.674														25.8471	46.191	25.6453	21.6609	20.4699
															295.229	263.226															260.676														25.8488	46.1953	25.6472	21.6659	20.4706
															295.231	263.227															260.678														25.8514	46.2061	25.649	21.6669	20.4725
															295.232	263.229															260.68														25.8544	46.2125	25.651	21.6686	20.4749
															295.234	263.23															260.681														25.8589	46.2146	25.6531	21.6735	20.4759
															295.238	263.232															260.683														25.8605	46.2152	25.6536	21.6749	20.4781
															295.245	263.235															260.685														25.8632	46.2363	25.6559	21.6781	20.4796
															295.246	263.237															260.686														25.8641	46.2402	25.6582	21.6818	20.4803
															295.253	263.238															260.687														25.8655	46.2482	25.6595	21.6838	20.4816
															295.255	263.241															260.688														25.8671	46.3179	25.6617	21.6882	20.4833
															295.256	263.277															260.689														25.8756	46.3729	25.6623	21.6888	20.484
															295.257	263.279															260.692														25.8787	46.3775	25.6636	21.6902	20.4853
															295.258	264.533															260.693														25.8806	46.4544	25.6653	21.691	20.4864
															295.259	264.56															260.694														25.8819	46.4575	25.6664	21.7093	20.4875
															295.263	264.569															260.695														25.8877	46.4606	25.6696	21.7138	20.4909
															295.269	264.571															260.698														25.8928	46.4629	25.6737	21.7162	20.4916
															295.272	264.573															260.7														25.8954	46.4785	25.6749	21.7182	20.4922
															295.275	264.583															260.702														25.8963	46.486	25.6779	21.7188	20.4933
															295.277	264.594															260.703														25.8996	46.4948	25.6806	21.7209	20.4945
															295.278	264.602															260.704														25.9006	46.5055	25.6817	21.7233	20.4957
															295.281	264.608															260.705														25.9041	46.5086	25.6846	21.7259	20.4963
															295.285	264.61															260.707														25.9061	46.5101	25.6852	21.7272	20.4978
															295.286	264.611															260.709														25.9129	46.5116	25.6865	21.7315	20.4986
															295.288	264.612															260.712														25.9148	46.5206	25.6872	21.7334	20.5004
															295.29	264.627															260.713														25.9183	46.5521	25.6881	21.7369	20.5017
															295.295	264.63															260.716														25.9214	46.5827	25.6899	21.7385	20.5029
															295.296	264.634															260.718														25.9298	46.6043	25.6932	21.7399	20.504
															295.3	264.636															260.719														25.9318	46.6133	25.6943	21.741	20.5051
															295.302	264.646															260.722														25.9365	46.6215	25.6951	21.7431	20.5065
															295.303	264.648															260.725														25.942	46.6253	25.6966	21.7458	20.5071
															295.305	264.663															260.726														25.9448	46.6328	25.6987	21.7478	20.5078
															295.307	264.681															260.726														25.9481	46.6335	25.6994	21.749	20.5089
															295.311	264.686															260.728														25.9499	46.639	25.7009	21.7512	20.5105
															295.314	264.715															260.73														25.9589	46.6407	25.7018	21.7537	20.5114
															295.324	264.716															260.733														26.0753	46.6427	25.7038	21.7543	20.5131
															295.328	264.717															260.735														26.1105	46.6454	25.7046	21.7582	20.5165
															295.329	264.743															260.736														26.1142	46.6476	25.7055	21.759	20.5172
															295.345	264.747															260.738														26.1527	46.6513	25.7066	21.7612	20.5199
															295.351	264.759															260.741														26.1549	46.6639	25.7091	21.7635	20.5218
															295.353	264.761															260.743														26.1668	46.6656	25.7099	21.7648	20.5233
															295.356	264.763															260.745														26.1811	46.6778	25.7129	21.7674	20.5258
															295.359	264.764															260.745														26.2071	46.697	25.7154	21.77	20.5265
															295.36	264.803															260.747														26.2594	46.7002	25.7163	21.7723	20.5272
															295.365	264.807															260.749														26.2619	46.7014	25.7177	21.8923	20.5294
															295.37	264.813															260.751														26.2848	46.7167	25.7229	21.9069	20.5326
															295.372	264.828															260.751														26.289	46.7191	25.724	21.9577	20.5336
															295.373	264.829															260.754														26.3001	46.7287	25.725	22.051	20.5353
															295.376	264.832															260.754														26.3035	46.7315	25.7265	22.0741	20.5363
															295.379	264.836															260.756														26.3104	46.743	25.7273	22.1657	20.5373
															295.383	264.838															260.757														26.318	46.7508	25.7296	22.1771	20.5388
															295.386	264.839															260.758														26.3204	46.7548	25.7318	22.181	20.5426
															295.397	264.845															260.759														26.3315	46.7563	25.7341	22.2538	20.5434
															295.4	264.847															260.761														26.3437	46.76	25.7353	22.2607	20.5443
															295.406	264.85															260.762														26.3471	46.7615	25.737	22.2633	20.5522
															295.409	264.852															260.763														26.3481	46.7852	25.7387	22.3123	20.5642
															295.415	264.867															260.765														26.3539	46.8042	25.7415	22.3208	20.5782
															295.427	264.868															260.767														26.3609	46.8064	25.7426	22.3291	20.5812
															295.44	264.87															260.768														26.3632	46.8383	25.7434	22.3349	20.5863
															295.452	264.871															260.773														26.3657	46.861	25.7454	22.396	20.606
															295.455	264.888															260.776														26.3801	46.8636	25.7472	22.4787	20.6089
															295.462	264.907															260.777														26.3912	46.8664	25.7531	22.4817	20.6095
															295.463	264.909															260.778														26.3938	46.8777	25.7547	22.4852	20.6114
															295.466	264.912															260.779														26.4304	46.9136	25.7569	22.4958	20.6128
															295.468	264.916															260.78														26.4356	46.9149	25.7575	22.4972	20.6136
															295.469	264.916															260.78														26.438	46.93	25.7585	22.4995	20.6156
															295.469	266.102															260.781														26.4398	46.9331	25.7625	22.5012	20.6201
															295.471	266.254															260.783														26.4416	46.9468	25.7635	22.5029	20.6275
															295.479	266.256															260.784														26.4434	46.9496	25.7647	22.5038	20.6303
															295.486	266.965															260.785														26.4445	46.9536	25.7664	22.5062	20.6316
															295.489	267.011															260.787														26.451	46.9772	25.7687	22.5072	20.6347
															295.493	267.129															260.788														26.4542	46.9813	25.7701	22.51	20.6464
															295.503	267.134															260.79														26.4563	46.9969	25.771	22.5164	20.6491
															295.504	267.419															260.795														26.4705	47.0059	25.7724	22.5254	20.6498
															295.555	267.42															260.798														26.4823	47.0115	25.7766	22.5262	20.6516
															295.558	269.218															260.8														26.487	47.0322	25.7776	22.528	20.654
															295.574	294.069															260.8														26.5048	47.0359	25.7788	22.5314	20.6557
															295.575	294.083															260.801														26.5285	47.0429	25.7795	22.5322	20.6576
															295.579	294.084															260.802														26.5317	47.0548	25.7822	22.5338	20.6592
															295.586	294.094															260.803														26.5491	47.059	25.7838	22.5395	20.662
															295.591	294.096															260.804														26.5525	47.0633	25.7847	22.5407	20.6628
															295.598	294.128															260.805														26.5928	47.0665	25.789	22.5548	20.6643
															295.599	294.133															260.806														26.5946	47.0945	25.7915	22.5665	20.6651
															295.602	294.135															260.807														26.6158	47.0957	25.7921	22.5679	20.6659
															295.603	294.145															260.807														26.6648	47.0981	25.7928	22.5686	20.6666
															295.607	294.146															260.809														26.6679	47.1	25.7943	22.5707	20.6673
															295.611	294.151															260.809														26.6762	47.1088	25.7967	22.5714	20.6679
															295.613	294.154															260.81														26.6921	47.1128	25.799	22.5736	20.6685
															295.629	294.154															260.811														26.8492	47.1203	25.8026	22.5743	20.6693
															295.632	294.156															260.814														26.9814	47.1259	25.8149	22.5784	20.6704
															295.635	294.159															260.815														27.0115	47.1298	25.822	22.5791	20.6714
															295.645	294.16															260.816														27.0269	47.1309	25.8244	22.5804	20.672
															295.656	294.161															260.818														27.0304	47.1355	25.8284	22.7426	20.673
															295.661	294.164															260.819														27.0328	47.1366	25.8326	23.1379	20.6748
															295.666	294.165															260.82														27.0659	47.1377	25.8348	30.7654	20.6754
															295.67	294.166															260.821														27.0897	47.1401	25.8365	49.0314	20.6766
															295.677	294.167															260.823														27.1137	47.141	25.8429	49.0329	20.6779
															295.688	294.171															260.824														27.3845	47.1449	25.8448	49.0414	20.6786
															295.693	294.172															260.825														27.4145	47.2055	25.8471	49.0568	20.6791
															295.697	294.173															260.828														27.4384	47.396	25.8488	49.0605	20.6798
															295.701	294.178															260.829														27.4599	47.3985	25.8511	49.0624	20.6812
															295.703	294.181															260.832														27.4713	47.4027	25.8518	49.0646	20.6819
															295.706	294.184															260.834														27.5372	47.4068	25.8544	49.0712	20.6826
															295.707	294.185															260.834														27.5544	47.4105	25.8553	49.104	20.6836
															295.71	294.187															260.836														27.5607	47.413	25.8585	49.1486	20.6844
															295.712	294.189															260.837														27.5631	47.4225	25.8605	49.1492	20.6853
															295.728	294.19															260.838														27.5697	47.4262	25.8631	49.1736	20.6864
															295.733	294.191															260.84														27.5744	47.4273	25.8641	49.1749	20.6871
															295.734	294.194															260.843														27.5829	47.4291	25.8656	49.1975	20.6878
															295.737	294.195															260.846														27.5853	47.4316	25.8671	49.2009	20.6891
															295.738	294.196															260.848														27.5864	47.4325	25.87	49.2094	20.6899
															295.74	294.199															260.849														27.59	47.435	25.8756	49.2222	20.6919
															295.742	294.203															260.849														27.612	47.4357	25.8806	49.2244	20.6932
															295.744	294.204															260.852														27.6259	47.4438	25.8819	49.2267	20.6943
															295.745	294.209															260.853														27.6334	47.4449	25.8877	49.2375	20.6959
															295.747	294.211															260.854														27.6416	47.4491	25.8928	49.2416	20.6966
															295.752	294.212															260.854														27.7081	47.4507	25.8936	49.3011	20.6987
															295.754	294.212															260.856														27.7087	47.4541	25.8954	49.3027	20.6997
															295.76	294.219															260.857														27.7114	47.4564	25.8963	49.3105	20.7007
															295.762	294.22															260.858														27.7135	47.4572	25.8996	49.3197	20.7038
															295.765	294.222															260.861														27.7145	47.4593	25.9006	49.3396	20.7053
															295.765	294.224															260.862														27.7201	47.46	25.9041	49.3442	20.7064
															295.775	294.227															260.864														27.7234	47.4652	25.9061	49.3548	20.7091
															295.781	294.228															260.865														27.7267	47.4681	25.9129	49.3563	20.71
															295.783	294.229															260.867														27.7388	47.4709	25.9184	49.3573	20.7107
															295.785	294.23															260.868														27.7611	47.4723	25.9214	49.4306	20.7181
															295.789	294.24															260.869														27.7907	47.4729	25.9297	49.4332	20.7187
															295.792	294.244															260.87														27.7984	47.4744	25.9318	49.4689	20.7202
															295.799	294.245															260.872														27.8134	47.4761	25.9365	49.4852	20.723
															295.806	294.245															260.873														27.8146	47.4843	25.9419	49.4879	20.7252
															295.807	294.248															260.876														27.8232	47.4881	25.9436	49.4933	20.7284
															295.823	294.249															260.877														27.8415	47.4893	25.9443	49.4984	20.7319
															295.827	294.252															260.878														27.8456	47.4925	25.9481	49.5004	20.7325
															295.832	294.253															260.88														27.854	47.4933	25.9499	49.5039	20.7338
															295.832	294.253															260.882														27.8751	47.4952	25.9517	49.5876	20.7345
															295.838	294.255															260.883														27.8757	47.4959	25.9589	49.6028	20.7364
															295.854	294.259															260.885														27.887	47.4965	25.9631	49.6464	20.7371
															295.856	294.261															260.886														27.8968	47.5028	26.0754	49.6481	20.738
															295.858	294.262															260.887														27.9081	47.5048	26.0896	49.7565	20.7399
															295.866	294.263															260.888														27.9099	47.5061	26.1106	49.7715	20.7427
															295.869	294.267															260.891														27.912	47.5067	26.1142	49.7738	20.7436
															295.877	294.269															260.892														27.9164	47.5076	26.1527	49.7767	20.7449
															295.879	294.271															260.893														27.9535	47.5094	26.1549	49.7817	20.7457
															295.882	294.272															260.894														28.0182	47.5116	26.1604	49.7852	20.7477
															295.884	294.274															260.897														28.029	47.5145	26.1668	49.7938	20.7484
															295.891	294.275															260.898														28.0542	47.5153	26.2593	49.7957	20.7494
															295.908	294.276															260.898														28.0573	47.5191	26.2616	49.7967	20.7517
															295.936	294.277															260.9														28.0591	47.5224	26.2679	49.8062	20.7526
															295.939	294.279															260.902														28.0688	47.5288	26.2845	49.809	20.7551
															295.946	294.28															260.904														28.0773	47.5302	26.289	49.8132	20.7565
															295.947	294.28															260.905														28.1364	47.5316	26.2939	49.8167	20.7572
															295.973	294.281															260.907														28.1413	47.5608	26.3001	49.8192	20.758
															295.979	294.282															260.907														28.1749	47.5637	26.3035	49.8201	20.7595
															295.979	294.283															260.908														28.1811	47.5678	26.3067	49.8237	20.7619
															295.983	294.284															260.91														28.1882	47.5712	26.3104	49.8278	20.7644
															295.994	294.286															260.911														28.1949	47.5731	26.318	49.8563	20.7651
															295.998	294.291															260.913														28.2334	47.5804	26.3204	49.8647	20.768
															295.999	294.294															260.916														28.2414	47.5835	26.3216	49.8689	20.7689
															296.003	294.295															260.917														28.3446	47.5878	26.3315	49.879	20.771
															296.004	294.297															260.919														28.3498	47.6082	26.3436	49.8834	20.7717
															296.007	294.298															260.921														28.3766	47.6993	26.3469	49.892	20.7776
															296.024	294.298															260.922														28.411	47.7009	26.3481	49.8929	20.7791
															296.026	294.304															260.922														28.4208	47.7133	26.3538	49.8957	20.7814
															296.028	294.305															260.924														28.4221	47.7183	26.3607	49.8983	20.7829
															296.03	294.308															260.927														28.4244	47.7191	26.3632	49.8989	20.7854
															296.035	294.309															260.932														28.4335	47.7297	26.3657	49.9016	20.7878
															296.043	294.31															260.933														28.4346	47.7447	26.3681	49.9042	20.7888
															296.049	294.311															260.935														28.4402	47.7475	26.3799	49.9052	20.7932
															296.052	294.313															260.936														28.4433	47.7518	26.3912	49.9074	20.7943
															296.058	294.314															260.937														28.4451	47.7632	26.3957	49.9158	20.796
															296.061	294.315															260.942														28.4492	47.7975	26.3975	49.9207	20.7991
															296.061	294.316															260.943														28.5039	47.8049	26.4304	49.9253	20.8002
															296.062	294.317															260.944														28.5108	47.8083	26.4356	49.9316	20.8009
															296.067	294.318															260.946														28.5145	47.816	26.438	49.9337	20.8016
															296.076	294.321															260.947														28.5937	47.8194	26.4403	49.9349	20.8031
															296.079	294.321															260.948														28.7441	47.8203	26.4416	49.9365	20.8046
															296.088	294.322															260.95														28.8337	47.8406	26.4434	49.9382	20.8059
															296.094	294.324															260.952														28.8776	47.8497	26.4445	49.9402	20.8073
															296.108	294.325															260.954														28.8806	47.8514	26.4509	49.9524	20.8102
															296.114	294.326															260.955														28.9044	47.8521	26.4542	49.9618	20.8109
															296.119	294.328															260.957														28.9079	47.8542	26.4565	49.9654	20.8116
															296.124	294.328															260.958														28.9104	47.8597	26.4705	49.9699	20.814
															296.129	294.329															260.958														28.9725	47.8653	26.4726	49.9721	20.8148
															296.133	294.331															260.96														28.9835	47.8669	26.4823	49.9743	20.8155
															296.136	294.332															260.962														28.9845	47.8678	26.487	49.9752	20.8161
															296.14	294.332															260.963														28.9946	47.8686	26.489	49.977	20.8194
															296.149	294.333															260.965														29.0033	47.8751	26.5048	49.9797	20.822
															296.166	294.335															260.966														29.0041	47.8757	26.5317	49.9882	20.825
															296.17	294.336															260.968														29.0069	47.8792	26.5491	49.9962	20.8273
															296.171	294.336															260.97														29.0148	47.8828	26.5525	49.9982	20.828
															296.173	294.338															260.972														29.0446	47.9104	26.5928	49.9988	20.8328
															296.174	294.339															260.973														29.1473	47.9156	26.6158	50.0089	20.8351
															296.185	294.342															260.975														29.1507	47.9404	26.6679	50.0126	20.837
															296.186	294.342															260.975														29.154	47.9415	26.6763	50.0174	20.8418
															296.208	294.343															260.977														29.1551	47.9466	26.8492	50.0205	20.8424
															296.211	294.347															260.979														29.1569	47.9495	26.9998	50.0225	20.8432
															296.22	294.348															260.981														29.1608	47.9568	27.0115	50.026	20.847
															296.231	294.349															260.983														29.182	47.9712	27.0269	50.042	20.8478
															296.24	294.351															260.984														29.1856	47.9813	27.0303	50.0441	20.8491
															296.244	294.354															260.985														29.1889	47.9866	27.0327	50.048	20.8498
															296.244	294.354															260.986														29.196	47.9977	27.0556	50.0516	20.8533
															296.248	294.357															260.988														29.2463	48.0173	27.0663	50.0564	20.8564
															296.251	294.358															260.992														29.2501	48.0571	27.0896	50.06	20.8588
															296.256	294.359															260.992														29.2582	48.0646	27.3845	50.0616	20.8599
															296.258	294.361															260.993														29.2633	48.0714	27.4146	50.0645	20.8641
															296.26	294.362															260.996														29.2654	48.1204	27.4163	50.0671	20.8658
															296.263	294.363															260.999														29.266	48.1656	27.4289	50.0688	20.8711
															296.266	294.364															261														29.2719	48.1684	27.4384	50.0697	20.8727
															296.274	294.366															261.002														29.2755	48.1768	27.4711	50.072	20.8753
															296.275	294.367															261.003														29.2785	48.18	27.5372	50.0732	20.8765
															296.29	294.368															261.005														29.2803	48.1857	27.5459	50.0744	20.8796
															296.317	294.369															261.006														29.288	48.1866	27.5544	50.0769	20.8802
															296.325	294.371															261.008														29.3039	48.19	27.5607	50.079	20.8829
															296.33	294.373															261.009														29.3052	48.195	27.5631	50.0799	20.8838
															296.333	294.373															261.014														29.309	48.2149	27.5695	50.0842	20.8845
															296.335	294.374															261.015														29.3149	48.2169	27.5829	50.0853	20.8873
															296.383	294.375															261.016														29.3158	48.2187	27.5851	50.0876	20.8884
															296.412	294.378															261.016														29.3188	48.2235	27.5899	50.0894	20.892
															296.415	294.381															261.018														29.3236	48.2357	27.612	50.0911	20.8927
															296.415	294.385															261.02														29.3284	48.2389	27.6259	50.0928	20.8933
															296.416	294.389															261.021														29.3432	48.2625	27.6334	50.094	20.8945
															296.418	294.392															261.021														29.3484	48.2658	27.6416	50.095	20.8981
															296.418	294.395															261.022														29.3504	48.2741	27.7044	50.0977	20.8989
															296.42	294.397															261.023														29.3629	48.2774	27.7087	50.1013	20.9
															296.421	294.4															261.024														29.367	48.2795	27.7114	50.1026	20.9007
															296.423	294.402															261.026														29.3679	48.2827	27.7135	50.1054	20.9022
															296.427	294.405															261.028														29.3687	48.285	27.7145	50.1078	20.9057
															296.428	294.406															261.03														29.3702	48.294	27.7201	50.1085	20.9073
															296.439	294.41															261.034														29.375	48.2958	27.7234	50.1095	20.9079
															296.44	294.412															261.034														29.3798	48.2999	27.7267	50.113	20.9092
															296.442	294.412															261.036														29.3804	48.3098	27.7388	50.1142	20.9102
															296.465	294.413															261.036														29.3829	48.3115	27.7517	50.1188	20.911
															296.468	294.417															261.037														29.3863	48.3129	27.7611	50.1205	20.9132
															296.472	294.419															261.038														29.3917	48.3153	27.7984	50.1227	20.9138
															296.475	294.42															261.039														29.3965	48.3192	27.8133	50.129	20.9172
															296.487	294.423															261.04														29.399	48.3231	27.8453	50.1302	20.9195
															296.496	294.424															261.041														29.4	48.3244	27.8515	50.1322	20.9206
															296.503	294.426															261.043														29.416	48.3262	27.8544	50.1346	20.9224
															296.533	294.427															261.045														29.4198	48.3269	27.8751	50.1366	20.9243
															296.534	294.427															261.047														29.4209	48.328	27.8757	50.1375	20.9279
															296.542	294.431															261.052														29.4348	48.3298	27.887	50.1403	20.9312
															296.55	294.433															261.056														29.4359	48.332	27.8966	50.1412	20.9323
															296.553	294.434															261.059														29.4386	48.3328	27.9081	50.1439	20.9355
															296.555	294.435															261.064														29.4425	48.3361	27.9099	50.1475	20.9389
															296.555	294.438															261.065														29.4466	48.3374	27.912	50.1487	20.9399
															296.559	294.439															261.069														29.4525	48.3381	27.9152	50.1517	20.9425
															296.564	294.441															261.07														29.4532	48.3391	27.9164	50.1523	20.9461
															296.565	294.442															261.071														29.4676	48.3438	27.9535	50.154	20.9496
															296.567	294.443															261.073														29.4713	48.3498	27.9841	50.1566	20.9511
															296.592	294.444															261.077														29.4738	48.3558	28.029	50.159	20.9522
															296.594	294.445															261.077														29.4765	48.3578	28.0542	50.1598	20.9546
															296.596	294.446															261.081														29.4829	48.3606	28.0573	50.1716	20.9559
															296.601	294.448															261.082														29.4842	48.3613	28.0591	50.1727	20.9579
															296.607	294.45															261.085														29.4849	48.3626	28.0601	50.1818	20.9606
															296.61	294.451															261.089														29.4888	48.3644	28.1364	50.1878	20.9624
															296.615	294.457															261.091														29.5171	48.3676	28.1413	50.2113	20.9631
															296.619	294.461															261.092														29.5209	48.3688	28.1749	50.212	20.9647
															296.641	294.462															261.094														29.5265	48.3723	28.1812	50.2141	20.9667
															296.652	294.464															261.095														29.5319	48.3755	28.1882	50.221	20.9678
															296.668	294.467															261.098														29.5343	48.3763	28.1949	50.2242	20.9698
															296.671	294.467															261.101														29.5485	48.3791	28.2334	50.2248	20.9713
															296.684	294.47															261.104														29.5608	48.3798	28.2414	50.2285	20.9719
															296.685	294.471															261.105														29.5684	48.4039	28.2489	50.2317	20.9726
															296.688	294.473															261.106														29.5881	48.4238	28.3446	50.2377	20.9747
															296.69	294.474															261.107														29.5911	48.4267	28.3498	50.2384	20.9756
															296.691	294.478															261.108														29.5942	48.4305	28.37	50.2398	20.9767
															296.695	294.478															261.113														29.5967	48.4353	28.3767	50.2406	20.9794
															296.698	294.48															261.113														29.6033	48.4567	28.3846	50.2412	20.9825
															296.717	294.481															261.115														29.6056	48.4592	28.4208	50.2429	20.9831
															296.729	294.482															261.116														29.6082	48.4605	28.422	50.2505	20.9838
															296.732	294.484															261.117														29.6116	48.4636	28.4244	50.2521	20.9868
															296.736	294.485															261.118														29.6133	48.4663	28.4286	50.2529	20.9876
															296.737	294.488															261.121														29.6306	48.4674	28.4336	50.2558	20.9888
															296.747	294.488															261.124														29.638	48.4704	28.4402	50.2569	20.9904
															296.749	294.49															261.133														29.6424	48.4735	28.443	50.2624	20.9914
															296.756	294.492															261.136														29.7483	48.4755	28.4441	50.264	20.9941
															296.764	294.493															261.138														29.7544	48.4774	28.4451	50.265	20.9955
															296.768	294.494															261.138														29.8084	48.4815	28.4487	50.2657	20.9976
															296.769	294.497															261.14														29.815	48.4829	28.5039	50.2669	20.9989
															296.771	294.499															261.141														29.8281	48.4847	28.5107	50.2678	21.0006
															296.775	294.5															261.143														29.8329	48.4884	28.5145	50.2684	21.0028
															296.778	294.503															261.145														29.8414	48.489	28.5495	50.2711	21.0036
															296.78	294.503															261.145														29.8437	48.4949	28.5936	50.2728	21.0042
															296.781	294.505															261.147														29.8475	48.5014	28.8336	50.2756	21.0068
															296.783	294.506															261.148														29.849	48.5033	28.8776	50.2766	21.0078
															296.791	294.508															261.149														29.8567	48.5059	28.8801	50.2824	21.0088
															296.794	294.511															261.149														29.8588	48.5077	28.9044	50.285	21.01
															296.797	294.511															261.151														29.8661	48.5098	28.9104	50.2935	21.0106
															296.798	294.513															261.152														29.8698	48.5115	28.9725	50.301	21.0126
															296.812	294.514															261.153														29.8911	48.5123	28.9836	50.3049	21.0154
															296.822	294.517															261.155														29.8954	48.5187	28.9845	50.3055	21.016
															296.823	294.518															261.157														29.9108	48.5217	28.9946	50.3079	21.0175
															296.825	294.52															261.158														29.9164	48.5524	28.998	50.3094	21.0199
															296.832	294.521															261.159														29.919	48.56	29.0009	50.3123	21.0224
															296.835	294.522															261.16														29.9356	48.5653	29.0033	50.313	21.0235
															296.842	294.525															261.165														30.0352	48.5669	29.0041	50.315	21.0241
															296.843	294.529															261.167														30.0456	48.574	29.0069	50.319	21.0261
															296.877	294.53															261.171														30.0486	48.6423	29.0105	50.3212	21.0271
															296.877	294.531															261.172														30.0536	48.6502	29.0148	50.3226	21.0282
															296.881	294.533															261.175														30.0545	48.6536	29.0446	50.3234	21.0292
															296.884	294.534															261.178														30.0769	48.7016	29.1472	50.3252	21.0307
															296.885	294.536															261.18														30.0795	48.7123	29.1507	50.3264	21.0321
															296.888	294.539															261.181														30.0803	48.7233	29.1532	50.3278	21.0331
															296.907	294.539															261.182														30.1061	48.7276	29.154	50.3315	21.0364
															296.921	294.542															261.186														30.318	48.7291	29.1551	50.3321	21.0374
															296.927	294.543															261.189														30.3405	48.7297	29.1569	50.3349	21.0385
															296.944	294.546															261.201														30.3452	48.7317	29.1609	50.3441	21.0403
															296.963	294.547															261.206														30.3486	48.7459	29.1686	50.3466	21.043
															296.966	294.548															261.207														30.3701	48.7662	29.182	50.3474	21.0453
															296.972	294.549															261.208														30.3786	48.7708	29.1856	50.3481	21.05
															296.977	294.552															261.209														30.3806	48.794	29.1889	50.3495	21.053
															296.983	294.553															261.21														30.4113	48.7951	29.196	50.3515	21.0547
															296.988	294.554															261.211														30.4296	48.7982	29.2464	50.3541	21.0566
															296.993	294.558															261.211														30.4315	48.8011	29.2501	50.3589	21.058
															296.996	294.559															261.212														30.4361	48.8023	29.2583	50.3612	21.0588
															297.002	294.561															261.214														30.4502	48.809	29.2633	50.3632	21.0601
															297.017	294.564															261.217														30.4523	48.8127	29.2654	50.3667	21.0626
															297.019	294.566															261.218														30.4536	48.8178	29.2719	50.3674	21.0648
															297.048	294.567															261.22														30.4542	48.8246	29.2785	50.3683	21.0655
															297.065	294.57															261.223														30.4633	48.8263	29.2803	50.3717	21.0672
															297.077	294.57															261.224														30.4721	48.8519	29.2879	50.3798	21.0679
															297.083	294.572															261.225														30.4794	48.8577	29.2973	50.3813	21.0695
															297.086	294.574															261.226														30.4817	48.8595	29.2983	50.3834	21.0706
															297.089	294.575															261.228														30.5163	48.8723	29.3039	50.3888	21.0717
															297.093	294.578															261.229														30.5202	48.8796	29.305	50.391	21.0749
															297.095	294.582															261.231														30.5272	48.8845	29.3089	50.3924	21.0755
															297.1	294.585															261.232														30.5284	48.8871	29.3148	50.3975	21.0765
															297.103	294.587															261.239														30.5312	48.8891	29.3158	50.3984	21.0779
															297.106	294.59															261.251														30.5401	48.8905	29.3187	50.4009	21.0792
															297.113	294.591															261.262														30.5437	48.8916	29.3236	50.4032	21.0807
															297.126	294.592															261.266														30.554	48.8934	29.3284	50.4043	21.0829
															297.127	294.594															261.266														30.583	48.8942	29.343	50.406	21.0835
															297.132	294.597															261.267														30.5916	48.8967	29.3484	50.4079	21.0851
															297.138	294.599															261.268														30.5932	48.8999	29.3504	50.4145	21.0857
															297.139	294.602															261.27														30.637	48.9025	29.3566	50.4162	21.0897
															297.143	294.603															261.271														30.7008	48.9044	29.3629	50.4168	21.0909
															297.152	294.604															261.274														30.801	48.9059	29.367	50.4188	21.094
															297.154	294.605															261.277														30.8188	48.9067	29.3679	50.4205	21.0949
															297.166	294.606															261.28														30.8501	48.9076	29.3687	50.4269	21.0957
															297.167	294.606															261.282														30.8787	48.9093	29.3702	50.4335	21.0965
															297.167	294.608															261.284														31.0215	48.9248	29.3748	50.436	21.0972
															297.169	294.608															261.285														31.0301	48.9267	29.3797	50.4421	21.0995
															297.173	294.612															261.286														31.0673	48.9281	29.3804	50.4429	21.1001
															297.179	294.614															261.287														31.0693	48.9305	29.3829	50.4459	21.1024
															297.198	294.615															261.289														31.0703	48.9315	29.3863	50.4467	21.1033
															297.203	294.618															261.291														31.0709	48.9322	29.3917	50.4507	21.1044
															297.22	294.62															261.294														31.1426	48.9354	29.3965	50.4527	21.105
															297.227	294.622															261.297														31.2988	48.9395	29.399	50.4547	21.1061
															297.232	294.623															261.298														31.5962	48.9402	29.4	50.456	21.1084
															297.242	294.624															261.306														31.6658	48.9423	29.402	50.4582	21.1095
															297.245	294.627															261.309														31.6693	48.9433	29.4159	50.4592	21.1131
															297.246	294.628															261.311														32.0985	48.9441	29.4197	50.4618	21.1138
															297.261	294.63															261.314														32.1269	48.946	29.4209	50.4648	21.1168
															297.266	294.634															261.318														32.1307	48.9549	29.4245	50.466	21.1182
															297.269	294.635															261.322														32.1551	48.9582	29.4348	50.4686	21.1194
															297.272	294.637															261.324														32.1705	48.9612	29.4379	50.4698	21.1218
															297.274	294.64															261.326														32.2274	48.9654	29.4385	50.4733	21.1228
															297.275	294.641															261.344														32.2478	48.9697	29.4423	50.4767	21.1249
															297.276	294.645															261.347														32.2499	48.9729	29.443	50.4777	21.1269
															297.276	294.646															261.354														32.2554	48.9814	29.4465	50.4937	21.1287
															297.279	294.648															261.356														32.2906	48.9856	29.4525	50.4952	21.1309
															297.286	294.65															261.358														32.3132	48.9885	29.4675	50.4974	21.1316
															297.291	294.651															261.364														32.3361	48.9918	29.4713	50.4982	21.1326
															297.294	294.653															261.367														32.3578	48.9947	29.4738	50.4999	21.1337
															297.299	294.654															261.383														32.4895	48.9963	29.4765	50.5029	21.1348
															297.303	294.656															261.386														32.4984	48.9969	29.4842	50.5037	21.1358
															297.307	294.657															261.389														32.5043	48.9982	29.4849	50.5095	21.1364
															297.315	294.662															261.398														32.5215	49.0018	29.4885	50.5115	21.1386
															297.338	294.668															261.401														32.542	49.012	29.4938	50.514	21.1435
															297.345	294.67															261.406														32.6655	49.014	29.5014	50.526	21.1441
															297.347	294.671															261.411														32.7477	49.0158	29.52	50.5271	21.1464
															297.359	294.674															261.442														32.7711	49.0309	29.5209	50.5288	21.1478
															297.362	294.675															261.446														32.8937	49.0339	29.5265	50.5299	21.1487
															297.363	294.677															261.449														32.924	49.0956	29.5317	50.5422	21.151
															297.365	294.679															261.45														32.9607	49.1002	29.5343	50.5475	21.1521
															297.37	294.682															261.46														32.9644	49.1054	29.5485	50.5525	21.1538
															297.372	294.682															261.472														33.011	49.1271	29.5608	50.5543	21.1545
															297.377	294.683															261.48														33.0186	49.1285	29.5684	50.5567	21.1554
															297.384	294.686															261.484														33.1452	49.1292	29.5728	50.5599	21.1562
															297.387	294.688															261.656														33.1553	49.1335	29.5881	50.5619	21.1575
															297.392	294.693															261.667														33.1626	49.1577	29.591	50.5655	21.1595
															297.396	294.695															261.675														33.1633	49.1829	29.594	50.5692	21.1602
															297.397	294.698															261.733														33.1816	49.185	29.5961	50.5716	21.1628
															297.399	294.702															261.821														33.1901	49.1859	29.5967	50.5732	21.1646
															297.408	294.704															261.833														33.2512	49.188	29.6033	50.5766	21.166
															297.422	294.707															261.837														33.7629	49.197	29.6055	50.5791	21.1668
															297.431	294.707															261.857														33.7653	49.2193	29.6081	50.5812	21.1679
															297.452	294.711															261.863														34.0933	49.2374	29.6116	50.5827	21.1695
															297.459	294.715															261.867														34.4676	49.2436	29.6155	50.584	21.1706
															297.47	294.716															261.89														35.277	49.2752	29.6306	50.5894	21.1729
															297.479	294.718															261.891														35.7711	49.2778	29.6331	50.5903	21.176
															297.481	294.719															261.893														35.8979	49.2845	29.6379	50.5919	21.1783
															297.482	294.722															261.894														35.9966	49.2853	29.6425	50.5951	21.1789
															297.483	294.725															261.897														36.0025	49.288	29.6693	50.5962	21.1811
															297.488	294.726															261.9														37.7826	49.2953	29.7482	50.5988	21.1822
															297.496	294.728															261.904														37.84	49.2984	29.7543	50.5994	21.1848
															297.5	294.73															261.905														38.1307	49.2992	29.7732	50.6019	21.1865
															297.502	294.731															261.907														38.2231	49.3037	29.8084	50.6028	21.1873
															297.515	294.733															261.909														42.0299	49.3098	29.8138	50.6065	21.1897
															297.519	294.737															261.91														43.6752	49.3213	29.8281	50.6082	21.1908
															297.52	294.739															261.913														43.677	49.3235	29.8329	50.6172	21.1924
															297.523	294.743															261.914														43.7602	49.3296	29.8359	50.6215	21.1939
															297.524	294.746															261.914														43.8749	49.3325	29.839	50.6343	21.1962
															297.527	294.749															261.915														43.9214	49.3359	29.8414	50.6391	21.1996
															297.533	294.749															261.919														43.9256	49.3374	29.8437	50.6413	21.2045
															297.535	294.75															261.987														44.7332	49.3577	29.8475	50.6561	21.2058
															297.536	294.756															261.99														44.7377	49.3967	29.849	50.6624	21.2069
															297.559	294.757															261.991														44.8565	49.3995	29.8519	50.6636	21.2095
															297.563	294.758															262.002														44.9118	49.4081	29.8567	50.6653	21.2103
															297.572	294.759															262.005														44.9155	49.4258	29.8588	50.6677	21.211
															297.594	294.76															262.008														44.9199	49.4398	29.8661	50.6716	21.2117
															297.619	294.761															262.009														44.929	49.4423	29.8698	50.6722	21.2127
															297.625	294.762															262.01														44.9361	49.4453	29.8845	50.6752	21.2145
															297.637	294.77															262.013														44.9557	49.4571	29.8911	50.6769	21.216
															297.64	294.774															262.033														44.9603	49.458	29.9108	50.6791	21.2181
															297.641	294.779															262.056														44.9793	49.4701	29.9144	50.684	21.2199
															297.645	294.779															262.326														44.9856	49.4769	29.9164	50.6846	21.221
															297.646	294.782															262.434														44.9939	49.4817	29.919	50.6963	21.2224
															297.651	294.783															262.436														45.01	49.4847	29.9356	50.704	21.2233
															297.654	294.796															262.615														45.1106	49.4892	30.0352	50.7048	21.2241
															297.655	294.807															262.62														45.1854	49.4936	30.0382	50.7413	21.2255
															297.656	294.813															262.626														45.2706	49.4975	30.0456	50.7422	21.2292
															297.667	294.816															262.628														45.3082	49.5063	30.0486	50.7445	21.2316
															297.669	294.842															262.63														45.3811	49.5175	30.0538	50.7488	21.2357
															297.672	294.852															262.635														45.4324	49.523	30.0768	50.7495	21.2371
															297.677	294.853															262.636														45.4452	49.5328	30.0794	50.7528	21.2389
															297.68	294.854															262.637														45.4469	49.5355	30.1028	50.7558	21.2405
															297.682	294.857															262.64														45.456	49.7076	30.1061	50.7602	21.2413
															297.706	294.858															262.641														45.4875	49.7144	30.318	50.7644	21.2434
															297.708	294.86															262.642														45.4901	49.7193	30.3405	50.7665	21.2455
															297.714	294.863															262.649														45.4933	49.7225	30.3452	50.7838	21.2476
															297.717	294.868															262.65														45.4948	49.7262	30.3486	50.7889	21.2484
															297.727	294.872															262.651														45.5012	49.733	30.367	50.7947	21.2508
															297.729	294.874															262.652														45.5121	49.7396	30.3701	50.7953	21.2514
															297.734	294.876															262.653														45.5663	49.7406	30.3786	50.797	21.2534
															297.752	294.878															262.655														45.5731	49.742	30.3805	50.8015	21.254
															297.756	294.883															262.657														45.6349	49.7437	30.4003	50.8172	21.2549
															297.759	294.886															262.659														45.6871	49.7467	30.4113	50.8229	21.2584
															297.77	294.89															262.66														45.6954	49.7482	30.4258	50.8259	21.2623
															297.772	294.893															262.663														45.7085	49.7494	30.4263	50.8533	21.263
															297.776	294.894															262.754														45.7116	49.7505	30.4296	50.8542	21.2645
															297.78	294.897															262.815														45.715	49.7514	30.4315	50.8626	21.2651
															297.785	294.898															262.836														45.7245	49.7521	30.435	50.8702	21.2662
															297.789	294.902															262.838														45.7284	49.7531	30.4491	50.8738	21.2673
															297.797	294.903															262.84														45.7493	49.7565	30.4502	50.8811	21.2691
															297.815	294.908															262.841														45.7564	49.7605	30.4517	50.8935	21.2697
															297.818	294.909															262.842														45.7601	49.762	30.4523	50.8968	21.2746
															297.819	294.914															262.843														45.7793	49.7635	30.4536	50.9113	21.281
															297.823	294.916															262.846														45.7876	49.7671	30.4542	50.9256	21.284
															297.828	294.92															262.847														45.8073	49.7695	30.4604	50.9354	21.2847
															297.844	294.921															262.85														45.8152	49.7702	30.4633	50.9494	21.2864
															297.847	294.925															262.853														45.8194	49.7712	30.472	50.9778	21.2872
															297.848	294.927															262.855														45.8336	49.7739	30.4794	50.9871	21.2907
															297.865	294.928															262.86														45.8548	49.7766	30.4813	50.9912	21.2919
															297.869	294.93															262.877														45.9227	49.7781	30.4819	51.0344	21.2927
															297.874	294.936															262.908														45.9253	49.78	30.5163	51.0356	21.2962
															297.89	294.94															262.921														45.9269	49.7811	30.5202	51.049	21.2996
															297.914	294.943															262.962														45.9294	49.7837	30.5272	51.0515	21.3006
															297.915	294.945															262.964														45.9305	49.7845	30.5284	51.053	21.3013
															297.918	294.95															262.964														45.9384	49.7855	30.5312	51.0608	21.3019
															297.924	294.953															263.075														45.9421	49.7933	30.5334	51.0876	21.3039
															297.931	294.954															263.077														45.943	49.8032	30.54	51.1024	21.3048
															297.936	294.956															263.088														45.9452	49.807	30.5438	51.1079	21.3088
															297.939	294.957															263.103														45.9489	49.8126	30.5539	51.1228	21.3118
															297.989	294.957															263.104														45.9584	49.8136	30.583	51.1256	21.3132
															297.991	294.962															263.123														45.9599	49.8145	30.5916	51.1489	21.3143
															297.993	294.963															263.125														45.9627	49.82	30.5932	51.156	21.3156
															297.996	294.967															263.13														45.9679	49.8227	30.6278	51.1663	21.3163
															297.996	294.969															263.132														45.9731	49.825	30.637	51.1964	21.3176
															297.998	294.97															263.135														45.9847	49.8302	30.6829	51.2205	21.3193
															298	294.973															263.137														45.9885	49.8334	30.7008	51.2245	21.3206
															298.001	294.976															263.138														46.0008	49.8407	30.7657	51.2291	21.322
															298.033	294.978															263.146														46.0185	49.8469	30.8188	51.2386	21.3228
															298.049	294.981															263.155														46.0202	49.8486	30.8717	51.2637	21.3236
															298.101	294.983															263.167														46.0219	49.8506	30.9197	51.3074	21.3249
															298.103	294.985															263.183														46.0228	49.8536	30.9482	51.3123	21.3256
															298.106	294.991															263.183														46.0241	49.8542	31.0114	51.3212	21.3281
															298.129	294.995															263.186														46.0262	49.8586	31.0214	51.3351	21.3288
															298.137	294.996															263.199														46.0276	49.8615	31.0301	51.3415	21.3334
															298.201	294.999															263.202														46.0299	49.8627	31.0664	51.3476	21.3341
															298.253	295.001															263.203														46.0318	49.8643	31.0674	51.3507	21.3358
															298.275	295.002															263.214														46.0355	49.8661	31.0693	51.3519	21.3389
															298.28	295.004															263.219														46.0409	49.868	31.0703	51.3552	21.3396
															298.288	295.005															263.222														46.0568	49.8705	31.0709	51.382	21.341
															298.3	295.012															263.224														46.0599	49.8731	31.1553	51.3882	21.3423
															298.314	295.014															263.226														46.0665	49.8737	31.2988	51.4023	21.343
															298.333	295.017															263.227														46.0671	49.8785	31.5945	51.4034	21.3452
															298.354	295.017															263.228														46.0726	49.8802	31.5962	51.4305	21.3469
															298.357	295.021															263.23														46.0782	49.8823	31.6658	51.4498	21.3493
															298.359	295.022															263.232														46.0803	49.8842	31.7607	51.4778	21.3499
															298.372	295.024															263.235														46.0811	49.885	32.0986	51.4971	21.3512
															298.389	295.028															263.237														46.1037	49.8856	32.1268	51.5299	21.3522
															298.394	295.031															263.238														46.1101	49.8892	32.1306	51.5524	21.3531
															298.394	295.033															263.241														46.1123	49.8899	32.1532	51.5699	21.3549
															298.397	295.037															263.241														46.1168	49.891	32.1552	51.5729	21.3568
															298.411	295.04															263.243														46.1189	49.8916	32.1596	51.6295	21.3591
															298.425	295.041															263.257														46.138	49.8931	32.1631	51.6305	21.3599
															298.456	295.043															263.277														46.1448	49.8952	32.1705	51.6365	21.3614
															298.46	295.045															263.279														46.1537	49.8963	32.2005	51.6382	21.363
															298.471	295.047															263.28														46.1564	49.9059	32.2075	51.6465	21.3636
															298.487	295.048															263.903														46.1572	49.9087	32.2274	51.6705	21.3669
															298.564	295.05															264.533														46.1578	49.9124	32.2499	51.7024	21.3681
															298.629	295.055															264.56														46.16	49.9223	32.2554	51.7263	21.3702
															298.691	295.057															264.569														46.1758	49.9263	32.2565	51.7344	21.3711
															298.729	295.06															264.571														46.1813	49.9659	32.2734	51.7574	21.3747
															298.734	295.064															264.573														46.191	49.9702	32.3132	51.7891	21.3757
															298.737	295.065															264.58														46.1939	49.9819	32.3578	51.7915	21.3763
															298.769	295.067															264.583														46.1953	49.9937	32.4442	51.8222	21.3775
															298.809	295.072															264.586														46.2002	50.0607	32.5217	51.8385	21.3788
															298.855	295.073															264.592														46.2062	50.0678	32.6655	51.8929	21.3807
															298.872	295.074															264.594														46.2102	50.0958	32.7479	51.9261	21.3823
															298.898	295.077															264.602														46.2109	50.1064	32.7963	51.9415	21.383
															298.9	295.079															264.606														46.2125	50.1506	32.8937	51.9472	21.3847
															298.904	295.08															264.608														46.2146	50.1531	32.9239	51.9495	21.3859
															298.925	295.081															264.61														46.2167	50.1545	32.9606	51.9599	21.3867
															298.934	295.083															264.611														46.2195	50.279	32.9614	51.9633	21.3898
															298.981	295.085															264.612														46.2244	50.3409	32.9644	51.964	21.3914
															298.983	295.085															264.627														46.2362	50.4384	33.0109	51.9671	21.3933
															299.018	295.086															264.63														46.2402	50.4462	33.1452	51.9701	21.4228
															299.067	295.087															264.634														46.2482	50.4519	33.1501	51.9808	21.4808
															299.072	295.089															264.636														46.2503	50.4609	33.1551	51.9849	21.4818
															299.096	295.091															264.646														46.2516	50.4898	33.1626	51.9861	21.4846
															299.113	295.091															264.648														46.2865	50.4969	33.1633	51.9883	21.4884
															299.118	295.093															264.653														46.3179	50.5446	33.1816	51.9904	21.4928
															299.13	295.094															264.654														46.3323	50.5603	33.1835	51.9911	21.495
															299.14	295.095															264.655														46.3357	50.5813	33.1901	51.9931	21.5092
															299.176	295.096															264.659														46.3434	50.6155	33.1975	52.0029	21.5115
															299.177	295.098															264.662														46.3703	50.6334	33.7629	52.0036	21.5264
															299.192	295.099															264.663														46.3729	50.6444	33.7652	52.0085	21.5315
															299.198	295.102															264.67														46.3775	50.6509	34.0679	52.0236	21.5331
															299.205	295.103															264.672														46.3847	50.6534	34.0933	52.0249	21.5476
															299.215	295.104															264.673														46.3874	50.6761	34.5951	52.0836	21.5996
															299.218	295.106															264.677														46.4353	50.6866	34.6863	52.0873	21.6042
															299.237	295.11															264.681														46.4448	50.6916	35.2771	52.0881	21.606
															299.246	295.111															264.684														46.4532	50.697	35.7711	52.0887	21.6078
															299.258	295.111															264.686														46.4544	50.715	35.9584	52.094	21.6091
															299.258	295.117															264.689														46.4575	50.716	35.9966	52.0958	21.6114
															299.288	295.119															264.692														46.4606	50.7167	36.0025	52.0988	21.6123
															299.328	295.121															264.698														46.4629	50.7209	37.7826	52.109	21.6136
															299.336	295.122															264.702														46.4695	50.7418	37.8401	52.1114	21.6145
															299.348	295.123															264.705														46.4785	50.7471	38.1307	52.1193	21.6152
															299.378	295.125															264.714														46.4806	50.7569	38.1495	52.1208	21.6165
															299.384	295.126															264.716														46.4833	50.7735	38.1556	52.1243	21.6171
															299.387	295.128															264.717														46.486	50.8122	38.1591	52.1271	21.6182
															299.395	295.13															264.725														46.4917	50.8266	38.4187	52.1302	21.6192
															299.481	295.132															264.729														46.4947	50.8298	42.0299	52.1369	21.6213
															299.485	295.133															264.743														46.5055	51.0134	43.6752	52.1521	21.6226
															299.509	295.135															264.747														46.5086	51.0419	43.6767	52.1537	21.6253
															299.523	295.139															264.759														46.5093	51.1334	43.7602	52.2691	21.6282
															299.55	295.14															264.761														46.51	51.1795	43.7662	52.2923	21.6291
															299.565	295.142															264.763														46.5116	51.1812	43.9214	52.302	21.63
															299.574	295.142															264.764														46.5203	51.1823	43.9256	52.3026	21.6318
															299.577	295.144															264.765														46.5226	51.1835	43.941	52.3197	21.6331
															299.58	295.145															264.774														46.5521	51.1848	43.9481	52.3237	21.6351
															299.581	295.149															264.803														46.5588	51.2385	44.6305	52.3261	21.6384
															299.585	295.149															264.807														46.5626	51.2434	44.7332	52.3289	21.639
															299.602	295.15															264.808														46.5821	51.2924	44.7376	52.3698	21.6397
															299.603	295.151															264.813														46.5829	51.4042	44.9118	52.4668	21.6437
															299.605	295.153															264.815														46.6043	51.4048	44.9153	52.4688	21.6452
															299.611	295.156															264.816														46.6106	51.4205	44.92	52.4764	21.6472
															299.614	295.159															264.828														46.6121	51.4263	44.929	52.4783	21.6489
															299.619	295.161															264.829														46.6133	51.4487	44.9361	52.4965	21.6515
															299.621	295.163															264.832														46.6174	51.4526	44.9556	52.5013	21.6572
															299.625	295.165															264.836														46.6216	51.4557	44.9603	52.5043	21.6587
															299.665	295.169															264.838														46.6253	51.4838	44.9793	52.5144	21.6595
															299.667	295.171															264.845														46.6277	51.4915	44.9828	52.5153	21.6608
															299.673	295.171															264.847														46.6307	51.5019	44.9857	52.5211	21.6659
															299.679	295.175															264.85														46.6328	51.529	44.9939	52.5267	21.6667
															299.689	295.175															264.852														46.6334	51.5517	45.0064	52.5425	21.6685
															299.695	295.178															264.853														46.6368	51.5866	45.0099	52.5721	21.6698
															299.705	295.179															264.862														46.6396	51.5905	45.1106	52.5922	21.6735
															299.706	295.181															264.867														46.6407	51.5993	45.3084	52.6296	21.6749
															299.707	295.182															264.868														46.6427	51.6217	45.3811	52.6681	21.6774
															299.708	295.183															264.87														46.6454	51.7137	45.3967	52.6709	21.6781
															299.712	295.185															264.87														46.6476	51.7197	45.4324	52.7066	21.6805
															299.718	295.186															264.871														46.6514	51.724	45.4452	52.7276	21.6817
															299.719	295.188															264.888														46.6528	51.7407	45.4469	52.7308	21.6834
															299.744	295.189															264.907														46.6639	51.7604	45.4558	52.7659	21.6843
															299.753	295.191															264.909														46.6661	51.7646	45.4876	52.898	21.6861
															299.763	295.194															264.912														46.6669	51.7803	45.49	52.9083	21.6869
															299.766	295.197															264.913														46.6727	51.7827	45.5519	52.9528	21.6882
															299.77	295.199															264.916														46.6778	51.8061	45.5588	52.9657	21.6888
															299.784	295.201															266.102														46.679	51.8289	45.5663	53.2458	21.6902
															299.795	295.204															266.254														46.6816	51.8329	45.5731	53.2497	21.691
															299.806	295.204															266.256														46.697	51.8368	45.5932	53.2618	21.6928
															299.827	295.206															266.258														46.7002	51.8389	45.6664	53.2634	21.6998
															299.833	295.209															266.887														46.7014	51.8407	45.6703	53.2981	21.7031
															299.835	295.21															266.965														46.7139	51.9276	45.687	53.3021	21.7091
															299.836	295.212															266.995														46.7165	51.9447	45.6954	53.3045	21.7106
															299.847	295.214															266.998														46.7191	51.968	45.7085	53.3497	21.7119
															299.847	295.215															267.011														46.7276	51.9828	45.7115	53.3524	21.7138
															299.861	295.216															267.129														46.7315	51.9849	45.715	53.3556	21.7152
															299.862	295.218															267.131														46.743	51.9945	45.7245	53.373	21.7162
															299.874	295.225															267.134														46.7463	52.1006	45.7284	53.3758	21.7177
															299.883	295.227															267.135														46.7498	52.1039	45.7521	53.3785	21.7188
															299.888	295.229															267.186														46.7508	52.1091	45.7563	53.3819	21.7208
															299.911	295.231															267.223														46.7522	52.1129	45.7601	53.521	21.7221
															299.927	295.232															267.236														46.7548	52.174	45.7876	53.5564	21.7233
															299.929	295.234															267.405														46.7563	52.1746	45.7895	53.5719	21.7259
															299.932	295.238															267.419														46.7569	52.2374	45.8073	53.6221	21.7272
															299.933	295.238															267.42														46.76	52.2482	45.8152	53.6899	21.731
															299.969	295.245															268.22														46.7615	52.255	45.8194	54.2409	21.7317
															299.971	295.246															269.218														46.7653	52.6269	45.8336	54.5971	21.7334
															299.973	295.246															269.223														46.7682	52.6481	45.8548	54.9513	21.7366
															299.977	295.248															269.435														46.7852	52.6771	45.8582	54.994	21.7372
															299.977	295.252															271.287														46.7997	52.6906	45.9196	55.026	21.738
															299.979	295.253															271.296														46.8042	52.7187	45.9226	55.0293	21.739
																295.255															271.885														46.8059	52.7318	45.9248	55.9417	21.7399
																295.255															272.239														46.8385	52.7771	45.9269		21.741
																295.256															272.253														46.861	52.779	45.9294		21.7418
																295.257															286.013														46.8636	52.7816	45.9385		21.7431
																295.258															294.062														46.8664	52.7829	45.942		21.7437
																295.263															294.069														46.8777	52.8848	45.9452		21.7458
																295.266															294.08														46.88	52.8912	45.9584		21.7473
																295.269															294.083														46.8814	52.9291	45.9599		21.749
																295.271															294.084														46.883	52.9474	45.9627		21.7503
																295.272															294.087														46.8859	52.9494	45.9677		21.751
																295.274															294.091														46.9045	52.9726	45.9731		21.7537
																295.277															294.094														46.9104	53.4496	45.9747		21.7543
																295.278															294.096														46.9136	53.7235	45.9847		21.7574
																295.279															294.103														46.9149	53.7283	45.9866		21.7582
																295.281															294.107														46.9297	53.7586	45.9885		21.759
																295.284															294.111														46.9326	53.7659	46.0009		21.7599
																295.285															294.115														46.9468	53.9599	46.0185		21.7612
																295.286															294.128														46.9496	53.9627	46.0202		21.7621
																295.287															294.133														46.9504	53.9641	46.0217		21.7635
																295.288															294.133														46.9536	53.9665	46.0228		21.7648
																295.289															294.135														46.9696	53.9738	46.0241		21.7674
																295.29															294.136														46.9772	53.9763	46.0262		21.77
																295.292															294.137														46.9781	53.9779	46.0276		21.7723
																295.292															294.14														46.9816	54.0087	46.0299		21.7756
																295.295															294.14														46.9903	54.0841	46.0318		21.7861
																295.296															294.143														46.9969	54.1932	46.0355		21.7937
																295.297															294.145														47.0059	54.1975	46.0408		21.7975
																295.3															294.146														47.0115	54.2053	46.0453		21.7994
																295.302															294.148														47.0199	54.2193	46.0566		21.8058
																295.303															294.151														47.0322	54.2266	46.0599		21.8851
																295.305															294.154														47.0331	54.2544	46.0664		21.8865
																295.307															294.154														47.0359	54.2555	46.0671		21.8893
																295.308															294.155														47.0428	54.2754	46.0725		21.8899
																295.311															294.159														47.0466	54.2797	46.0782		21.8923
																295.312															294.16														47.0548	54.2863	46.0803		21.8945
																295.314															294.164														47.0591	54.3203	46.0811		21.9069
																295.315															294.165														47.0633	54.3301	46.1037		21.934
																295.322															294.166														47.0664	54.3458	46.1099		21.9575
																295.324															294.167														47.0702	54.4196	46.1123		21.9684
																295.325															294.171														47.0906	54.4282	46.1189		21.9835
																295.327															294.172														47.0917	54.4449	46.1447		22.0431
																295.328															294.173														47.0945	54.4493	46.1537		22.0509
																295.329															294.175														47.0957	54.4759	46.1564		22.0695
																295.336															294.176														47.0982	54.4791	46.1572		22.074
																295.337															294.178														47.1	54.4836	46.1596		22.1323
																295.345															294.181														47.1009	54.4971	46.1731		22.149
																295.349															294.184														47.1088	54.5326	46.1759		22.1633
																295.351															294.185														47.1127	54.5466	46.1813		22.1656
																295.353															294.186														47.1151	54.5496	46.191		22.1743
																295.355															294.187														47.1203	54.5548	46.1934		22.1771
																295.356															294.189														47.123	54.5673	46.1953		22.1809
																295.359															294.19														47.1259	54.5698	46.1984		22.1839
																295.36															294.191														47.1297	54.6317	46.199		22.1846
																295.364															294.194														47.1309	54.6328	46.2061		22.1879
																295.365															294.195														47.1355	54.6501	46.2101		22.1934
																295.369															294.196														47.1365	54.6673	46.2109		22.2284
																295.37															294.199														47.1377	54.7173	46.2125		22.2388
																295.372															294.199														47.1401	54.7381	46.2146		22.2397
																295.373															294.202														47.1412	54.74	46.2152		22.2431
																295.374															294.203														47.1422	54.7417	46.2163		22.2467
																295.376															294.206														47.1449	54.7461	46.2191		22.2537
																295.379															294.207														47.1484	54.7467	46.2229		22.2606
																295.383															294.209														47.184	54.7497	46.2362		22.2632
																295.386															294.211														47.2055	54.7625	46.2402		22.2686
																295.389															294.212														47.2138	54.7707	46.2479		22.2705
																295.391															294.219														47.2235	54.7729	46.2486		22.2736
																295.395															294.22														47.3927	54.7781	46.2516		22.2798
																295.396															294.222														47.3959	54.7809	46.2866		22.2845
																295.396															294.224														47.3985	54.7837	46.3179		22.292
																295.397															294.227														47.4024	54.785	46.3355		22.3074
																295.398															294.227														47.4032	54.7886	46.3729		22.3122
																295.4															294.229														47.4069	54.7904	46.3758		22.3204
																295.406															294.23														47.4076	54.7915	46.3775		22.3212
																295.409															294.231														47.4107	54.7939	46.3836		22.3248
																295.411															294.232														47.413	54.795	46.3847		22.3289
																295.412															294.233														47.4162	54.7955	46.3873		22.33
																295.415															294.235														47.4192	54.7968	46.3904		22.3348
																295.419															294.237														47.4225	54.7995	46.4085		22.3755
																295.424															294.239														47.4261	54.83	46.4421		22.3795
																295.426															294.24														47.4273	54.8394	46.4544		22.3883
																295.428															294.244														47.4291	54.8413	46.4571		22.3899
																295.43															294.245														47.4318	54.8629	46.4606		22.396
																295.433															294.245														47.435	54.8966	46.4629		22.3995
																295.44															294.247														47.4356	54.9134	46.4676		22.4483
																295.441															294.248														47.4438	54.9199	46.4735		22.466
																295.444															294.248														47.4449	54.936	46.4784		22.4718
																295.449															294.249														47.4491	54.9495	46.4806		22.4786
																295.45															294.249														47.4507	55.0063	46.4834		22.4817
																295.452															294.251														47.4539	55.0082	46.486		22.4834
																295.452															294.252														47.4546	55.0125	46.4916		22.4851
																295.455															294.253														47.4565	55.0568	46.4946		22.4872
																295.456															294.255														47.4593	55.0668	46.5055		22.4917
																295.459															294.259														47.46	55.0724	46.5084		22.4957
																295.46															294.259														47.461	55.0759	46.5093		22.4971
																295.462															294.261														47.4636	55.1058	46.5101		22.4991
																295.463															294.262														47.4652	55.1634	46.5116		22.5012
																295.466															294.263														47.4681	55.2048	46.5204		22.5029
																295.468															294.264														47.4688	55.2176	46.5226		22.5037
																295.469															294.267														47.4709	55.2271	46.5521		22.5062
																295.471															294.269														47.4723	55.2286	46.5588		22.5072
																295.473															294.271														47.4729	55.2312	46.5626		22.5097
																295.475															294.272														47.4736	55.2318	46.5821		22.5164
																295.476															294.274														47.4761	55.2326	46.604		22.5236
																295.479															294.275														47.4843	55.2339	46.6094		22.5254
																295.48															294.276														47.4881	55.2354	46.6107		22.5261
																295.485															294.277														47.4888	55.2389	46.6121		22.528
																295.486															294.277														47.4899	55.2445	46.6133		22.5304
																295.487															294.28														47.4924	55.2458	46.6176		22.5311
																295.489															294.282														47.4933	55.2678	46.6216		22.5322
																295.492															294.286														47.4952	55.2712	46.6253		22.5338
																295.493															294.291														47.4959	55.3439	46.6277		22.5384
																295.496															294.294														47.4965	55.3449	46.6328		22.5394
																295.497															294.295														47.5012	55.3593	46.6334		22.5407
																295.502															294.295														47.5024	55.3612	46.639		22.5415
																295.503															294.296														47.5033	55.3694	46.6407		22.5511
																295.504															294.297														47.5048	55.3709	46.6427		22.5523
																295.507															294.298														47.506	55.3745	46.6454		22.5548
																295.525															294.303														47.5066	55.413	46.6476		22.5598
																295.526															294.305														47.5076	55.4215	46.6514		22.5627
																295.528															294.307														47.5094	55.4259	46.6564		22.5664
																295.529															294.308														47.5106	55.4403	46.6639		22.5679
																295.535															294.309														47.5115	55.4447	46.6656		22.5691
																295.539															294.31														47.5145	55.4498	46.6664		22.5707
																295.543															294.311														47.5153	55.4714	46.6722		22.5714
																295.545															294.313														47.5185	55.4721	46.6729		22.5723
																295.551															294.314														47.5207	55.4745	46.6778		22.5736
																295.553															294.315														47.5225	55.4804	46.6816		22.5743
																295.555															294.316														47.5288	55.4823	46.697		22.5779
																295.555															294.317														47.5303	55.4831	46.7002		22.5787
																295.558															294.32														47.5316	55.492	46.7014		22.5794
																295.563															294.321														47.5519	55.4963	46.7139		22.5804
																295.566															294.321														47.5555	55.5228	46.7165		22.5844
																295.57															294.322														47.5604	55.5279	46.7191		22.585
																295.574															294.324														47.5637	55.535	46.7276		22.5923
																295.575															294.325														47.5712	55.5389	46.7288		22.6048
																295.579															294.326														47.5804	55.5521	46.7315		22.7365
																295.58															294.327														47.5835	55.5534	46.743		22.7411
																295.583															294.328														47.5879	55.5594	46.7463		22.7425
																295.586															294.328														47.5895	55.5622	46.7507		22.7439
																295.587															294.329														47.6065	55.566	46.7548		22.7512
																295.588															294.331														47.6082	55.5682	46.7563		22.7562
																295.591															294.332														47.6924	55.587	46.76		22.7584
																295.592															294.333														47.6993	55.6436	46.7615		22.7668
																295.595															294.334														47.701	55.6531	46.7645		22.8712
																295.595															294.335														47.7061	55.6572	46.7653		22.9974
																295.598															294.336														47.7102	55.6609	46.7852		23.0008
																295.599															294.337														47.7133	55.696	46.7899		23.1379
																295.602															294.338														47.7178	55.7042	46.8042		26.7703
																295.603															294.339														47.7191	55.7074	46.8064		30.7654
																295.605															294.341														47.7264	55.7103	46.8104		49.0314
																295.607															294.342														47.7297	55.7298	46.8163		49.0329
																295.611															294.343														47.7415	55.7357	46.8284		49.0335
																295.613															294.345														47.7434	55.7671	46.8368		49.0414
																295.614															294.346														47.7447	55.7856	46.8384		49.0567
																295.617															294.346														47.7475	55.7904	46.8407		49.06
																295.62															294.347														47.7516	55.8141	46.861		49.0622
																295.623															294.349														47.7534	55.8179	46.8635		49.0646
																295.627															294.351														47.7559	55.8685	46.8664		49.0692
																295.628															294.352														47.7632	55.8704	46.8777		49.0709
																295.631															294.353														47.7764	55.875	46.88		49.0716
																295.632															294.354														47.7951	55.879	46.8814		49.1039
																295.635															294.357														47.7982	55.8946	46.8826		49.1406
																295.639															294.358														47.8047	55.8953	46.8832		49.1484
																295.645															294.359														47.8056	55.9021	46.8882		49.1495
																295.656															294.361														47.8084	55.9176	46.9045		49.1662
																295.657															294.361														47.8109	55.9234	46.9103		49.1736
																295.657															294.362														47.816	55.9329	46.9136		49.1749
																295.661															294.363														47.8195	55.9487	46.9148		49.1783
																295.665															294.364														47.8201	55.9509	46.9294		49.1928
																295.669															294.366														47.8208	55.9521	46.93		49.1974
																295.67															294.367														47.8359	55.955	46.9325		49.2009
																295.677															294.367														47.8406	55.9799	46.9468		49.2093
																295.68															294.369														47.8497	55.9835	46.9485		49.2221
																295.688															294.371														47.8514	55.9878	46.9495		49.2244
																295.691															294.373														47.8521	55.999	46.9501		49.2266
																295.693															294.373														47.8542	56.0112	46.9536		49.2282
																295.697															294.374														47.8554	56.0136	46.9611		49.2375
																295.701															294.375														47.8595	56.0218	46.977		49.2405
																295.703															294.377														47.8653	56.024	46.978		49.2411
																295.706															294.38														47.8679	56.0602	46.9815		49.2512
																295.707															294.381														47.8685	56.0626	46.9901		49.2573
																295.71															294.383														47.8693	56.0677	46.9969		49.2638
																295.712															294.385														47.875	56.0846	47.0059		49.2721
																295.716															294.389														47.8757	56.0879	47.0114		49.2744
																295.723															294.391														47.8764	56.0966	47.0198		49.2818
																295.728															294.392														47.8792	56.0974	47.0322		49.2918
																295.731															294.393														47.8828	56.0985	47.033		49.3007
																295.732															294.395														47.9104	56.1063	47.0351		49.3027
																295.734															294.397														47.9137	56.1164	47.0359		49.3058
																295.735															294.4														47.9156	56.1213	47.0394		49.3103
																295.737															294.402														47.9192	56.1237	47.0428		49.3197
																295.738															294.405														47.9314	56.1408	47.0466		49.3342
																295.74															294.406														47.9391	56.1464	47.0547		49.3396
																295.74															294.409														47.9415	56.1523	47.0591		49.3426
																295.742															294.41														47.9466	56.1675	47.0617		49.3442
																295.744															294.412														47.9472	56.172	47.0633		49.3469
																295.745															294.412														47.9495	56.1758	47.0663		49.353
																295.747															294.413														47.9545	56.2192	47.0702		49.3548
																295.749															294.414														47.9568	56.2325	47.0906		49.3562
																295.751															294.417														47.9678	56.2352	47.0945		49.4276
																295.752															294.418														47.9712	56.2364	47.0957		49.4306
																295.754															294.419														47.975	56.2377	47.0981		49.4329
																295.758															294.42														47.9813	56.2434	47.1		49.4338
																295.76															294.423														47.9821	56.2856	47.1088		49.4622
																295.761															294.426														47.9866	56.2877	47.1113		49.4641
																295.762															294.427														47.9937	56.306	47.112		49.4688
																295.764															294.431														47.9977	56.3154	47.1127		49.471
																295.764															294.433														48.0173	56.3639	47.1151		49.4766
																295.765															294.434														48.0551	56.3683	47.1181		49.4821
																295.772															294.435														48.0568	56.3752	47.1203		49.4836
																295.775															294.438														48.0598	56.3895	47.1226		49.4851
																295.779															294.439														48.0646	56.3969	47.1259		49.4878
																295.781															294.441														48.0674	56.4068	47.1292		49.4933
																295.783															294.442														48.0714	56.4151	47.13		49.4984
																295.785															294.443														48.0745	56.4283	47.1309		49.5003
																295.789															294.444														48.1187	56.4326	47.1355		49.5038
																295.792															294.445														48.1203	56.4362	47.1366		49.5242
																295.793															294.446														48.1249	56.4372	47.1377		49.5292
																295.796															294.448														48.1374	56.4388	47.1401		49.532
																295.799															294.45														48.1416	56.44	47.1422		49.5557
																295.8															294.454														48.143	56.4455	47.1449		49.5733
																295.801															294.456														48.1655	56.4479	47.1483		49.5846
																295.805															294.461														48.1687	56.4486	47.1737		49.5876
																295.805															294.462														48.1695	56.4554	47.1839		49.599
																295.807															294.463														48.1703	56.4564	47.2055		49.6028
																295.82															294.465														48.1767	56.4742	47.2103		49.6323
																295.823															294.467														48.1801	56.4778	47.3926		49.6347
																295.827															294.47														48.1831	56.508	47.3959		49.6419
																295.831															294.471														48.1858	56.5277	47.3985		49.6435
																295.832															294.471														48.1866	56.5286	47.4027		49.6445
																295.832															294.473														48.19	56.531	47.4068		49.6463
																295.837															294.478														48.1911	56.5361	47.4076		49.6476
																295.838															294.478														48.195	56.537	47.4107		49.65
																295.844															294.48														48.1957	56.5789	47.413		49.6582
																295.846															294.481														48.215	56.5896	47.4162		49.7082
																295.852															294.482														48.2169	56.5948	47.4192		49.7468
																295.854															294.484														48.2187	56.5957	47.4225		49.7531
																295.855															294.485														48.2229	56.6001	47.4259		49.7561
																295.856															294.487														48.2235	56.6028	47.4268		49.7652
																295.858															294.488														48.2316	56.6099	47.4291		49.7714
																295.861															294.489														48.2357	56.6666	47.4316		49.7737
																295.864															294.49														48.2385	56.7472	47.4325		49.776
																295.866															294.492														48.2393	56.7516	47.4349		49.7767
																295.869															294.493														48.2558	56.7555	47.4356		49.7786
																295.877															294.494														48.2565	56.7594	47.44		49.7814
																295.878															294.497														48.2658	56.7813	47.4438		49.7824
																295.879															294.499														48.2671	56.7834	47.4449		49.7851
																295.882															294.5														48.2741	56.7966	47.4491		49.7906
																295.884															294.501														48.2774	56.8	47.4507		49.7938
																295.891															294.503														48.2795	56.8158	47.4539		49.7955
																295.895															294.503														48.2816	56.8185	47.4546		49.7967
																295.897															294.505														48.2827	56.8193	47.4564		49.803
																295.908															294.506														48.285	56.8323	47.4574		49.8061
																295.92															294.507														48.2903	56.8355	47.4593		49.809
																295.93															294.508														48.2921	56.8369	47.4599		49.8103
																295.934															294.51														48.294	56.8375	47.4605		49.8132
																295.936															294.511														48.2958	56.8505	47.4652		49.8167
																295.937															294.513														48.2972	56.8544	47.4681		49.8192
																295.939															294.514														48.2998	56.8556	47.4687		49.8203
																295.942															294.517														48.3098	56.8573	47.4709		49.8231
																295.944															294.518														48.3115	56.8595	47.4723		49.8253
																295.946															294.52														48.3129	56.8627	47.4729		49.8261
																295.947															294.521														48.3153	56.8657	47.4743		49.8278
																295.96															294.522														48.3192	56.8672	47.476		49.8319
																295.965															294.523														48.3212	56.8707	47.4794		49.8353
																295.966															294.525														48.3231	56.8742	47.4843		49.8381
																295.972															294.525														48.3244	56.8764	47.4881		49.8402
																295.979															294.529														48.3262	56.8788	47.4887		49.8456
																295.979															294.53														48.3269	56.8824	47.4899		49.8501
																295.981															294.531														48.3302	56.8871	47.4925		49.8533
																295.982															294.533														48.332	56.8914	47.4933		49.8563
																295.983															294.533														48.3333	56.8948	47.4952		49.8593
																295.985															294.534														48.3363	56.8972	47.4959		49.8646
																295.988															294.535														48.3374	56.898	47.4965		49.8676
																295.993															294.537														48.3392	56.9018	47.5012		49.8687
																295.994															294.539														48.3439	56.9085	47.5028		49.8719
																295.998															294.539														48.3449	56.91	47.5048		49.8759
																295.999															294.542														48.3458	56.9134	47.506		49.8789
																296.001															294.543														48.3498	56.9235	47.5066		49.8808
																296.002															294.546														48.3558	56.9276	47.5076		49.8833
																296.003															294.547														48.3578	56.9293	47.5094		49.8862
																296.004															294.548														48.3606	56.9306	47.5115		49.8882
																296.007															294.552														48.3613	56.9325	47.5144		49.8905
																296.013															294.553														48.3626	56.9333	47.5153		49.892
																296.017															294.554														48.3644	56.9342	47.5185		49.8954
																296.024															294.558														48.3676	56.9348	47.5207		49.8982
																296.026															294.558														48.3691	56.9509	47.5224		49.8989
																296.027															294.561														48.3723	56.9723	47.5269		49.9015
																296.028															294.563														48.3755	56.9734	47.5288		49.9032
																296.03															294.564														48.3763	56.9749	47.5302		49.9042
																296.031															294.565														48.3793	56.9802	47.5315		49.905
																296.034															294.566														48.3937	56.9809	47.5431		49.9074
																296.035															294.567														48.3995	56.987	47.5519		49.9087
																296.037															294.567														48.4039	56.9907	47.5555		49.9149
																296.039															294.568														48.4057	56.9913	47.5575		49.9158
																296.043															294.57														48.4163	57.0053	47.5604		49.9188
																296.048															294.572														48.4189	57.0085	47.5637		49.9202
																296.052															294.574														48.4214	57.0204	47.5669		49.9251
																296.057															294.575														48.4238	57.0363	47.5712		49.9263
																296.058															294.577														48.4267	57.0377	47.5731		49.9312
																296.06															294.578														48.4275	57.0384	47.5741		49.9335
																296.061															294.581														48.4305	57.0399	47.5804		49.9349
																296.062															294.582														48.4353	57.0799	47.5827		49.9355
																296.064															294.582														48.4385	57.0805	47.5835		49.9365
																296.066															294.585														48.4518	57.0901	47.5879		49.9381
																296.067															294.586														48.4567	57.1127	47.5895		49.9402
																296.072															294.587														48.4592	57.1146	47.6065		49.9423
																296.075															294.59														48.4605	57.1266	47.6082		49.9453
																296.076															294.591														48.4639	57.1274	47.6924		49.9484
																296.077															294.592														48.4663	57.1284	47.6993		49.9524
																296.079															294.594														48.4674	57.1461	47.7009		49.9545
																296.079															294.594														48.4704	57.1547	47.7061		49.9605
																296.088															294.595														48.4735	57.1588	47.7101		49.9617
																296.092															294.597														48.4773	57.1601	47.7133		49.9654
																296.093															294.598														48.4785	57.1698	47.7178		49.9674
																296.094															294.599														48.4815	57.1724	47.7191		49.9699
																296.108															294.599														48.4829	57.184	47.7264		49.9721
																296.113															294.601														48.4847	57.1971	47.7297		49.974
																296.114															294.603														48.4884	57.209	47.7414		49.9751
																296.118															294.604														48.4895	57.2195	47.7434		49.9768
																296.121															294.605														48.4948	57.2383	47.7447		49.9796
																296.123															294.606														48.4955	57.2505	47.7475		49.9808
																296.124															294.608														48.5013	57.3348	47.7516		49.9836
																296.125															294.61														48.5027	57.4197	47.7559		49.9876
																296.128															294.61														48.5033	57.4522	47.7632		49.9919
																296.13															294.612														48.5059	57.4539	47.776		49.9937
																296.133															294.613														48.5077	57.4652	47.7788		49.9961
																296.136															294.614														48.5099	57.4678	47.7863		49.9982
																296.14															294.615														48.5115	57.4988	47.7914		49.9988
																296.148															294.618														48.5159	57.5015	47.795		50.0007
																296.149															294.62														48.5187	57.5249	47.7975		50.0021
																296.152															294.621														48.5217	57.6789	47.7982		50.0088
																296.157															294.623														48.5273	57.7927	47.8047		50.0125
																296.158															294.624														48.5333	57.9096	47.8056		50.0136
																296.159															294.627														48.5408	57.9365	47.8083		50.0173
																296.165															294.628														48.551	57.9596	47.8109		50.0205
																296.17															294.63														48.5525	57.9633	47.816		50.0224
																296.171															294.633														48.5566	57.9671	47.8194		50.0236
																296.173															294.635														48.558	57.9969	47.8201		50.026
																296.176															294.636														48.5653	57.9984	47.8212		50.0299
																296.179															294.64														48.5669	57.9992	47.8293		50.0317
																296.18															294.644														48.5708	58.0001	47.8358		50.0338
																296.183															294.645														48.574	58.0014	47.8385		50.0371
																296.184															294.646														48.6097	58.0035	47.8406		50.042
																296.186															294.647														48.6423	58.0044	47.8434		50.0441
																296.189															294.648														48.6502	58.0063	47.8497		50.048
																296.197															294.65														48.6538	58.0084	47.8514		50.0515
																296.207															294.651														48.6634	58.0102	47.8521		50.0547
																296.211															294.651														48.7016	58.0116	47.8541		50.0555
																296.212															294.652														48.7124	58.0131	47.8554		50.0564
																296.22															294.653														48.7156	58.016	47.8596		50.0586
[truncated: 2,399 more rows]
[truncated: 16 more columns]

[truncated: 12 more sheets: Figure 6i, Supplementary Figure 2c, Supplementary Figure 2d, Supplementary Figure 2e, Supplementary Figure 2g, Supplementary Figure 9d, Supplementary Figure 12b, Supplementary Table 1, Supplementary Figure 13a, Supplementary Figure 13b, Supplementary Figure 14a, Supplementary Figure 14b]
